# Supplementary material for: Antalarmin
Source: Acta Crystallogr Sect E Struct Rep Online. 2008 Jul 31;64(Pt 8):o1650–1. doi: 10.1107/S1600536808023775 (PMC2962248; doi:10.1107/S1600536808023775)
Supplement: Supplementary file 1 [file e-64-o1650-sup1.cif]

##############################################################################
###                                                                        ###
###        Electronic paper (Acta Crystallographica Section E)             ###
###                                                                        ###
##############################################################################
#                                                                            #
# This CIF contains the data in a paper accepted for publication in Acta     #
# Crystallographica Section E. It conforms to the requirements of Notes      #
# for Authors for Section E, and has been peer reviewed under the auspices   #
# of the IUCr Commission on Journals.                                        #
#                                                                            #
# Full details of the Crystallographic Information File format               #
# are given in the paper "The Crystallographic Information File (CIF):       #
# a New Standard Archive File for Crystallography" by S. R. Hall, F. H.      #
# Allen and I. D. Brown [Acta Cryst. (1991), A47, 655-685].                  #
#                                                                            #
# The current version of the core CIF dictionary is obtainable from          #
# ftp://ftp.iucr.org/pub/cif_core.dic. The current version number is 2.4.    #
#                                                                            #
# Software is freely available for graphical display of the structure(s) in  #
# this CIF.  For information consult the CIF home page http://www.iucr.org/  #
# cif/home.html                                                              #
#                                                                            #
# This file may be used for bona fide research purposes within the           #
# scientific community so long as proper attribution is given to the journal # 
# article from which it was obtained.                                        #
#                                                                            #
##############################################################################
                                             
data_global
_audit_creation_method     SHELXL-97
_journal_date_recd_electronic     2008-07-09
_journal_date_accepted     2008-07-27
_journal_name_full     'Acta Crystallographica, Section E'
_journal_year     2008
_journal_volume     64
_journal_issue      8
_journal_page_first     o1650
_journal_page_last     o1651
_journal_paper_category     QO
_journal_coeditor_code     PV2088
_publ_contact_author
;
Frank R. Fronczek
Department of Chemistry
Louisiana State University
Baton Rouge
LA  70803-1804
USA
;
_publ_contact_author_email     'ffroncz@lsu.edu'
_publ_contact_author_fax     '(225) 578 3458'
_publ_contact_author_phone     '(225) 578 8270'
_publ_section_title
;
Antalarmin
;
loop_
    _publ_author_name
    _publ_author_footnote
    _publ_author_address
    'Slauson, Stephen R.' .
;
University of Mississippi
Department of Medicinal Chemistry
University
MS 38677
USA
;
    'Rimoldi, John M. ' .
;
University of Mississippi
Department of Medicinal Chemistry
University
MS 38677
USA
;
    'Fronczek, Frank R.' .
;    Department of Chemistry
     Louisiana State University
     Baton Rouge
     LA 70803-1804
     USA
;
data_I
_audit_creation_method     SHELXL-97
_chemical_name_systematic
;
<i>N</i>-butyl-<i>N</i>-ethyl-2,5,6-trimethyl-7-(2,4,6-trimethylphenyl)-
7<i>H</i>-pyrrolo[2,3-<i>d</i>]pyrimidin-4-amine
;
_chemical_name_common     ?
_chemical_formula_moiety     'C24 H34 N4'
_chemical_formula_sum     'C24 H34 N4'
_chemical_formula_weight     378.55
_chemical_melting_point     ?
_symmetry_cell_setting     'Triclinic'
_symmetry_space_group_name_H-M     'P -1          '
_symmetry_space_group_name_Hall     '-P 1'
loop_
    _symmetry_equiv_pos_as_xyz
    'x, y, z'
    '-x, -y, -z'
_cell_length_a     10.2656(10)
_cell_length_b     11.0655(11)
_cell_length_c     11.5029(12)
_cell_angle_alpha     63.646(6)
_cell_angle_beta     85.669(6)
_cell_angle_gamma     73.036(5)
_cell_volume     1117.69(19)
_cell_formula_units_Z     2
_cell_measurement_reflns_used     7613
_cell_measurement_theta_min     2.5
_cell_measurement_theta_max     34.3
_cell_measurement_temperature     150
_exptl_crystal_description     fragment
_exptl_crystal_colour     colorless
_exptl_crystal_size_max     0.40
_exptl_crystal_size_mid     0.37
_exptl_crystal_size_min     0.30
_exptl_crystal_density_diffrn     1.125
_exptl_crystal_density_meas     ?
_exptl_crystal_density_method     'not measured'
_exptl_crystal_F_000     412
_exptl_absorpt_coefficient_mu     0.067
_exptl_absorpt_correction_type     none
_exptl_absorpt_process_details     ?
_exptl_absorpt_correction_T_min     ?
_exptl_absorpt_correction_T_max     ?
_exptl_special_details
;
;
_diffrn_ambient_temperature     150
_diffrn_radiation_type     MoK\a
_diffrn_radiation_wavelength     0.71073
_diffrn_radiation_source     'fine-focus sealed tube'
_diffrn_radiation_monochromator     graphite
_diffrn_measurement_device
                         'Nonius KappaCCD diffractometer with Oxford Cryostream'
_diffrn_measurement_method     '\w and \f scans'
_diffrn_detector_area_resol_mean     ?
_diffrn_reflns_number     35420
_diffrn_reflns_av_R_equivalents     0.023
_diffrn_reflns_av_sigmaI/netI     0.0320
_diffrn_reflns_theta_min     2.6
_diffrn_reflns_theta_max     34.3
_diffrn_reflns_theta_full     25.0
_diffrn_measured_fraction_theta_max     0.919
_diffrn_measured_fraction_theta_full     0.997
_diffrn_reflns_limit_h_min     -15
_diffrn_reflns_limit_h_max     16
_diffrn_reflns_limit_k_min     -17
_diffrn_reflns_limit_k_max     16
_diffrn_reflns_limit_l_min     -17
_diffrn_reflns_limit_l_max     17
_diffrn_standards_number     0
_diffrn_standards_interval_count     ?
_diffrn_standards_interval_time     ?
_diffrn_standards_decay_%     ?
_refine_special_details
;
Refinement of <i>F</i>^2^ against ALL reflections. The weighted <i>R</i>-factor
<i>wR</i> and goodness of fit <i>S</i> are based on <i>F</i>^2^, conventional
<i>R</i>-factors <i>R</i> are based on <i>F</i>, with <i>F</i> set to zero for
negative <i>F</i>^2^. The threshold expression of <i>F</i>^2^ >
\s(<i>F</i>^2^) is used only for calculating <i>R</i>-factors(gt) <i>etc</i>.
and is not relevant to the choice of reflections for refinement.
<i>R</i>-factors based on <i>F</i>^2^ are statistically about twice as large
as those based on <i>F</i>, and <i>R</i>- factors based on ALL data will be
even larger.
;
_reflns_number_total     8550
_reflns_number_gt     6916
_reflns_threshold_expression     I>2\s(I)
_refine_ls_structure_factor_coef     Fsqd
_refine_ls_matrix_type     full
_refine_ls_R_factor_all     0.063
_refine_ls_R_factor_gt     0.049
_refine_ls_wR_factor_gt     0.131
_refine_ls_wR_factor_ref     0.142
_refine_ls_goodness_of_fit_ref     1.030
_refine_ls_restrained_S_all     1.030
_refine_ls_number_reflns     8550
_refine_ls_number_parameters     262
_refine_ls_number_restraints     0
_refine_ls_hydrogen_treatment     constr
_refine_ls_weighting_scheme     calc
_refine_ls_weighting_details
         'calc w=1/[\s^2^(Fo^2^)+(0.0675P)^2^+0.2841P] where P=(Fo^2^+2Fc^2^)/3'
_atom_sites_solution_hydrogens     geom
_atom_sites_solution_primary     direct
_atom_sites_solution_secondary     difmap
_refine_ls_shift/su_max     0.000
_refine_ls_shift/su_mean     0.000
_refine_diff_density_max     0.44
_refine_diff_density_min     -0.24
_refine_ls_extinction_method     SHELXL
_refine_ls_extinction_coef     0.016(5)
_refine_ls_extinction_expression
                                  'Fc^*^=kFc[1+0.001xFc^2^\l^3^/sin(2\q)]^-1/4^'
loop_
    _atom_type_symbol
    _atom_type_description
    _atom_type_scat_dispersion_real
    _atom_type_scat_dispersion_imag
    _atom_type_scat_source
    'C' 'C' 0.0033 0.0016
                         'International Tables Vol C Tables 4.2.6.8 and 6.1.1.4'
    'H' 'H' 0.0000 0.0000
                         'International Tables Vol C Tables 4.2.6.8 and 6.1.1.4'
    'N' 'N' 0.0061 0.0033
                         'International Tables Vol C Tables 4.2.6.8 and 6.1.1.4'
_computing_data_collection     'COLLECT (Nonius, 2000)'
_computing_cell_refinement     'HKL Scalepack (Otwinowski & Minor 1997)'
_computing_data_reduction
                             'HKL Denzo and Scalepack (Otwinowski & Minor 1997)'
_computing_structure_solution     'SIR97 (Altomare <i>et al.</i>,  1999)'
_computing_structure_refinement     'SHELXL97 (Sheldrick, 2008)'
_computing_molecular_graphics     'ORTEP-3 for Windows (Farrugia, 1997)'
_computing_publication_material     'SHELXL97 (Sheldrick, 2008)'
loop_
    _atom_site_type_symbol
    _atom_site_label
    _atom_site_fract_x
    _atom_site_fract_y
    _atom_site_fract_z
    _atom_site_U_iso_or_equiv
    _atom_site_adp_type
    _atom_site_calc_flag
    _atom_site_refinement_flags
    _atom_site_occupancy
    _atom_site_disorder_assembly
    _atom_site_disorder_group
    N N1 0.57024(7) 0.44531(8) 0.71728(7) 0.02058(14) Uani d . 1 . .
    N N2 0.63299(7) 0.27413(8) 0.63295(7) 0.02111(14) Uani d . 1 . .
    N N3 0.75731(7) 0.51591(8) 0.75233(8) 0.02095(14) Uani d . 1 . .
    N N4 0.85651(8) 0.16323(8) 0.60760(8) 0.02270(15) Uani d . 1 . .
    C C1 0.54248(8) 0.36459(9) 0.67003(8) 0.02038(15) Uani d . 1 . .
    C C2 0.76639(8) 0.26219(9) 0.64044(8) 0.01867(14) Uani d . 1 . .
    C C3 0.80944(8) 0.35136(8) 0.67783(8) 0.01795(14) Uani d . 1 . .
    C C4 0.93184(8) 0.38865(9) 0.68326(8) 0.02052(15) Uani d . 1 . .
    C C5 0.89619(9) 0.48788(9) 0.73001(9) 0.02223(16) Uani d . 1 . .
    C C6 0.70349(8) 0.43622(8) 0.71773(8) 0.01811(14) Uani d . 1 . .
    C C7 0.39518(9) 0.37212(11) 0.65875(10) 0.02787(19) Uani d . 1 . .
    H H7A 0.3624 0.4225 0.5670 0.042 Uiso calc R 1 . .
    H H7B 0.3409 0.4223 0.7063 0.042 Uiso calc R 1 . .
    H H7C 0.3861 0.2765 0.6957 0.042 Uiso calc R 1 . .
    C C8 1.06921(9) 0.34405(11) 0.63522(10) 0.02737(18) Uani d . 1 . .
    H H8A 1.1281 0.2617 0.7068 0.041 Uiso calc R 1 . .
    H H8B 1.1107 0.4215 0.6026 0.041 Uiso calc R 1 . .
    H H8C 1.0585 0.3198 0.5650 0.041 Uiso calc R 1 . .
    C C9 0.98058(11) 0.56497(12) 0.75378(12) 0.0329(2) Uani d . 1 . .
    H H9A 1.0761 0.5279 0.7389 0.049 Uiso calc R 1 . .
    H H9B 0.9737 0.5521 0.8438 0.049 Uiso calc R 1 . .
    H H9C 0.9474 0.6655 0.6943 0.049 Uiso calc R 1 . .
    C C10 0.67976(9) 0.61342(9) 0.79987(9) 0.02103(16) Uani d . 1 . .
    C C11 0.66155(10) 0.56408(10) 0.93308(9) 0.02507(17) Uani d . 1 . .
    C C12 0.57765(11) 0.65810(12) 0.97643(10) 0.0316(2) Uani d . 1 . .
    H H12 0.5617 0.6257 1.0662 0.038 Uiso calc R 1 . .
    C C13 0.51689(11) 0.79804(12) 0.89118(11) 0.0324(2) Uani d . 1 . .
    C C14 0.54134(11) 0.84480(10) 0.75999(11) 0.0306(2) Uani d . 1 . .
    H H14 0.5027 0.9412 0.7019 0.037 Uiso calc R 1 . .
    C C15 0.62119(10) 0.75379(10) 0.71134(9) 0.02509(17) Uani d . 1 . .
    C C16 0.73039(13) 0.41372(12) 1.02726(11) 0.0361(2) Uani d . 1 . .
    H H16A 0.8280 0.4010 1.0384 0.054 Uiso calc R 1 . .
    H H16B 0.7184 0.3503 0.9933 0.054 Uiso calc R 1 . .
    H H16C 0.6896 0.3920 1.1114 0.054 Uiso calc R 1 . .
    C C17 0.42260(16) 0.89708(17) 0.93916(17) 0.0527(4) Uani d . 1 . .
    H H17A 0.4363 0.8567 1.0339 0.079 Uiso calc R 1 . .
    H H17B 0.3277 0.9109 0.9158 0.079 Uiso calc R 1 . .
    H H17C 0.4426 0.9880 0.8989 0.079 Uiso calc R 1 . .
    C C18 0.63861(13) 0.80407(12) 0.56796(10) 0.0363(2) Uani d . 1 . .
    H H18A 0.6251 0.9060 0.5266 0.054 Uiso calc R 1 . .
    H H18B 0.5713 0.7828 0.5297 0.054 Uiso calc R 1 . .
    H H18C 0.7308 0.7562 0.5541 0.054 Uiso calc R 1 . .
    C C19 0.79893(10) 0.10010(11) 0.54297(10) 0.02763(19) Uani d . 1 . .
    H H19A 0.7231 0.0670 0.5926 0.033 Uiso calc R 1 . .
    H H19B 0.8700 0.0172 0.5434 0.033 Uiso calc R 1 . .
    C C20 0.74631(12) 0.20307(13) 0.40350(11) 0.0331(2) Uani d . 1 . .
    H H20A 0.8205 0.2380 0.3545 0.050 Uiso calc R 1 . .
    H H20B 0.6717 0.2824 0.4029 0.050 Uiso calc R 1 . .
    H H20C 0.7129 0.1552 0.3633 0.050 Uiso calc R 1 . .
    C C21 0.97891(9) 0.06971(10) 0.69446(10) 0.02640(18) Uani d . 1 . .
    H H21A 1.0052 0.1202 0.7372 0.032 Uiso calc R 1 . .
    H H21B 1.0547 0.0489 0.6413 0.032 Uiso calc R 1 . .
    C C22 0.96184(11) -0.06949(10) 0.79938(11) 0.0313(2) Uani d . 1 . .
    H H22A 0.9405 -0.1225 0.7567 0.038 Uiso calc R 1 . .
    H H22B 1.0496 -0.1263 0.8512 0.038 Uiso calc R 1 . .
    C C23 0.85034(12) -0.05228(12) 0.89113(11) 0.0352(2) Uani d . 1 . .
    H H23A 0.8677 0.0063 0.9295 0.042 Uiso calc R 1 . .
    H H23B 0.7610 -0.0024 0.8409 0.042 Uiso calc R 1 . .
    C C24 0.84413(15) -0.19306(14) 0.99966(13) 0.0455(3) Uani d . 1 . .
    H H24A 0.9303 -0.2401 1.0531 0.068 Uiso calc R 1 . .
    H H24B 0.8293 -0.2523 0.9621 0.068 Uiso calc R 1 . .
    H H24C 0.7688 -0.1775 1.0538 0.068 Uiso calc R 1 . .
loop_
    _atom_site_aniso_label
    _atom_site_aniso_U_11
    _atom_site_aniso_U_22
    _atom_site_aniso_U_33
    _atom_site_aniso_U_12
    _atom_site_aniso_U_13
    _atom_site_aniso_U_23
    N1 0.0157(3) 0.0244(3) 0.0239(3) -0.0046(2) 0.0023(2) -0.0136(3)
    N2 0.0178(3) 0.0246(3) 0.0247(3) -0.0066(3) 0.0031(2) -0.0142(3)
    N3 0.0175(3) 0.0220(3) 0.0271(4) -0.0050(2) 0.0014(2) -0.0146(3)
    N4 0.0213(3) 0.0227(3) 0.0268(4) -0.0027(3) 0.0018(3) -0.0155(3)
    C1 0.0163(3) 0.0249(4) 0.0216(4) -0.0061(3) 0.0024(3) -0.0119(3)
    C2 0.0179(3) 0.0192(3) 0.0189(3) -0.0038(3) 0.0021(3) -0.0096(3)
    C3 0.0152(3) 0.0190(3) 0.0194(3) -0.0035(2) 0.0015(2) -0.0093(3)
    C4 0.0151(3) 0.0226(4) 0.0234(4) -0.0045(3) 0.0017(3) -0.0105(3)
    C5 0.0181(3) 0.0237(4) 0.0265(4) -0.0065(3) 0.0008(3) -0.0120(3)
    C6 0.0164(3) 0.0189(3) 0.0198(3) -0.0040(3) 0.0013(3) -0.0099(3)
    C7 0.0166(4) 0.0387(5) 0.0354(5) -0.0096(3) 0.0040(3) -0.0219(4)
    C8 0.0163(3) 0.0323(5) 0.0346(5) -0.0069(3) 0.0055(3) -0.0165(4)
    C9 0.0258(4) 0.0348(5) 0.0481(6) -0.0129(4) 0.0015(4) -0.0242(5)
    C10 0.0205(4) 0.0219(4) 0.0240(4) -0.0047(3) 0.0012(3) -0.0139(3)
    C11 0.0267(4) 0.0279(4) 0.0233(4) -0.0090(3) 0.0006(3) -0.0128(3)
    C12 0.0343(5) 0.0409(5) 0.0287(5) -0.0131(4) 0.0069(4) -0.0227(4)
    C13 0.0308(5) 0.0364(5) 0.0419(6) -0.0084(4) 0.0066(4) -0.0290(5)
    C14 0.0317(5) 0.0232(4) 0.0380(5) -0.0020(3) 0.0000(4) -0.0180(4)
    C15 0.0274(4) 0.0222(4) 0.0259(4) -0.0045(3) 0.0011(3) -0.0124(3)
    C16 0.0404(6) 0.0331(5) 0.0269(5) -0.0091(4) -0.0038(4) -0.0064(4)
    C17 0.0517(8) 0.0556(8) 0.0706(10) -0.0091(6) 0.0167(7) -0.0508(8)
    C18 0.0464(6) 0.0290(5) 0.0254(5) -0.0040(4) 0.0022(4) -0.0094(4)
    C19 0.0304(4) 0.0284(4) 0.0321(5) -0.0080(3) 0.0051(4) -0.0210(4)
    C20 0.0340(5) 0.0419(6) 0.0310(5) -0.0103(4) 0.0019(4) -0.0230(4)
    C21 0.0199(4) 0.0251(4) 0.0323(5) 0.0000(3) 0.0026(3) -0.0152(4)
    C22 0.0313(5) 0.0232(4) 0.0346(5) 0.0010(3) 0.0004(4) -0.0138(4)
    C23 0.0371(5) 0.0291(5) 0.0316(5) -0.0034(4) 0.0041(4) -0.0107(4)
    C24 0.0464(7) 0.0379(6) 0.0376(6) -0.0104(5) 0.0024(5) -0.0050(5)
_geom_special_details
;
All e.s.d.'s (except the e.s.d. in the dihedral angle between two l.s. planes)
are estimated using the full covariance matrix. The cell e.s.d.'s are taken
into account individually in the estimation of e.s.d.'s in distances, angles
and torsion angles; correlations between e.s.d.'s in cell parameters are only
used when they are defined by crystal symmetry. An approximate (isotropic)
treatment of cell e.s.d.'s is used for estimating e.s.d.'s involving l.s.
planes.
;
loop_
    _geom_bond_atom_site_label_1
    _geom_bond_atom_site_label_2
    _geom_bond_site_symmetry_2
    _geom_bond_distance
    _geom_bond_publ_flag
    N1 C1 . 1.3332(11) ?
    N1 C6 . 1.3422(11) ?
    N2 C2 . 1.3425(11) ?
    N2 C1 . 1.3505(11) ?
    N3 C6 . 1.3676(11) ?
    N3 C5 . 1.3972(11) ?
    N3 C10 . 1.4331(11) ?
    N4 C2 . 1.3860(10) ?
    N4 C19 . 1.4692(12) ?
    N4 C21 . 1.4700(12) ?
    C1 C7 . 1.5023(12) ?
    C2 C3 . 1.4190(11) ?
    C3 C6 . 1.4095(11) ?
    C3 C4 . 1.4458(11) ?
    C4 C5 . 1.3743(12) ?
    C4 C8 . 1.5020(12) ?
    C5 C9 . 1.4923(13) ?
    C7 H7A . 0.9800 ?
    C7 H7B . 0.9800 ?
    C7 H7C . 0.9800 ?
    C8 H8A . 0.9800 ?
    C8 H8B . 0.9800 ?
    C8 H8C . 0.9800 ?
    C9 H9A . 0.9800 ?
    C9 H9B . 0.9800 ?
    C9 H9C . 0.9800 ?
    C10 C15 . 1.3980(13) ?
    C10 C11 . 1.3981(13) ?
    C11 C12 . 1.3949(14) ?
    C11 C16 . 1.5068(15) ?
    C12 C13 . 1.3890(17) ?
    C12 H12 . 0.9500 ?
    C13 C14 . 1.3904(16) ?
    C13 C17 . 1.5100(15) ?
    C14 C15 . 1.3959(13) ?
    C14 H14 . 0.9500 ?
    C15 C18 . 1.5035(15) ?
    C16 H16A . 0.9800 ?
    C16 H16B . 0.9800 ?
    C16 H16C . 0.9800 ?
    C17 H17A . 0.9800 ?
    C17 H17B . 0.9800 ?
    C17 H17C . 0.9800 ?
    C18 H18A . 0.9800 ?
    C18 H18B . 0.9800 ?
    C18 H18C . 0.9800 ?
    C19 C20 . 1.5207(16) ?
    C19 H19A . 0.9900 ?
    C19 H19B . 0.9900 ?
    C20 H20A . 0.9800 ?
    C20 H20B . 0.9800 ?
    C20 H20C . 0.9800 ?
    C21 C22 . 1.5280(15) ?
    C21 H21A . 0.9900 ?
    C21 H21B . 0.9900 ?
    C22 C23 . 1.5261(16) ?
    C22 H22A . 0.9900 ?
    C22 H22B . 0.9900 ?
    C23 C24 . 1.5194(17) ?
    C23 H23A . 0.9900 ?
    C23 H23B . 0.9900 ?
    C24 H24A . 0.9800 ?
    C24 H24B . 0.9800 ?
    C24 H24C . 0.9800 ?
loop_
    _geom_angle_atom_site_label_1
    _geom_angle_atom_site_label_2
    _geom_angle_atom_site_label_3
    _geom_angle_site_symmetry_1
    _geom_angle_site_symmetry_3
    _geom_angle
    _geom_angle_publ_flag
    C1 N1 C6 . . 112.50(7) ?
    C2 N2 C1 . . 119.06(7) ?
    C6 N3 C5 . . 108.48(7) ?
    C6 N3 C10 . . 124.21(7) ?
    C5 N3 C10 . . 127.29(7) ?
    C2 N4 C19 . . 117.58(7) ?
    C2 N4 C21 . . 118.08(7) ?
    C19 N4 C21 . . 115.32(7) ?
    N1 C1 N2 . . 127.02(8) ?
    N1 C1 C7 . . 117.04(8) ?
    N2 C1 C7 . . 115.94(8) ?
    N2 C2 N4 . . 117.28(7) ?
    N2 C2 C3 . . 119.88(7) ?
    N4 C2 C3 . . 122.82(7) ?
    C6 C3 C2 . . 113.94(7) ?
    C6 C3 C4 . . 106.79(7) ?
    C2 C3 C4 . . 139.21(8) ?
    C5 C4 C3 . . 106.48(7) ?
    C5 C4 C8 . . 124.37(8) ?
    C3 C4 C8 . . 128.84(8) ?
    C4 C5 N3 . . 109.62(7) ?
    C4 C5 C9 . . 129.98(8) ?
    N3 C5 C9 . . 120.38(8) ?
    N1 C6 N3 . . 124.15(7) ?
    N1 C6 C3 . . 127.23(7) ?
    N3 C6 C3 . . 108.55(7) ?
    C1 C7 H7A . . 109.5 ?
    C1 C7 H7B . . 109.5 ?
    H7A C7 H7B . . 109.5 ?
    C1 C7 H7C . . 109.5 ?
    H7A C7 H7C . . 109.5 ?
    H7B C7 H7C . . 109.5 ?
    C4 C8 H8A . . 109.5 ?
    C4 C8 H8B . . 109.5 ?
    H8A C8 H8B . . 109.5 ?
    C4 C8 H8C . . 109.5 ?
    H8A C8 H8C . . 109.5 ?
    H8B C8 H8C . . 109.5 ?
    C5 C9 H9A . . 109.5 ?
    C5 C9 H9B . . 109.5 ?
    H9A C9 H9B . . 109.5 ?
    C5 C9 H9C . . 109.5 ?
    H9A C9 H9C . . 109.5 ?
    H9B C9 H9C . . 109.5 ?
    C15 C10 C11 . . 122.03(8) ?
    C15 C10 N3 . . 119.07(8) ?
    C11 C10 N3 . . 118.86(8) ?
    C12 C11 C10 . . 118.08(9) ?
    C12 C11 C16 . . 120.88(9) ?
    C10 C11 C16 . . 121.05(9) ?
    C13 C12 C11 . . 121.45(10) ?
    C13 C12 H12 . . 119.3 ?
    C11 C12 H12 . . 119.3 ?
    C12 C13 C14 . . 118.91(9) ?
    C12 C13 C17 . . 120.70(11) ?
    C14 C13 C17 . . 120.36(11) ?
    C13 C14 C15 . . 121.74(9) ?
    C13 C14 H14 . . 119.1 ?
    C15 C14 H14 . . 119.1 ?
    C14 C15 C10 . . 117.71(9) ?
    C14 C15 C18 . . 120.94(9) ?
    C10 C15 C18 . . 121.30(8) ?
    C11 C16 H16A . . 109.5 ?
    C11 C16 H16B . . 109.5 ?
    H16A C16 H16B . . 109.5 ?
    C11 C16 H16C . . 109.5 ?
    H16A C16 H16C . . 109.5 ?
    H16B C16 H16C . . 109.5 ?
    C13 C17 H17A . . 109.5 ?
    C13 C17 H17B . . 109.5 ?
    H17A C17 H17B . . 109.5 ?
    C13 C17 H17C . . 109.5 ?
    H17A C17 H17C . . 109.5 ?
    H17B C17 H17C . . 109.5 ?
    C15 C18 H18A . . 109.5 ?
    C15 C18 H18B . . 109.5 ?
    H18A C18 H18B . . 109.5 ?
    C15 C18 H18C . . 109.5 ?
    H18A C18 H18C . . 109.5 ?
    H18B C18 H18C . . 109.5 ?
    N4 C19 C20 . . 112.44(8) ?
    N4 C19 H19A . . 109.1 ?
    C20 C19 H19A . . 109.1 ?
    N4 C19 H19B . . 109.1 ?
    C20 C19 H19B . . 109.1 ?
    H19A C19 H19B . . 107.8 ?
    C19 C20 H20A . . 109.5 ?
    C19 C20 H20B . . 109.5 ?
    H20A C20 H20B . . 109.5 ?
    C19 C20 H20C . . 109.5 ?
    H20A C20 H20C . . 109.5 ?
    H20B C20 H20C . . 109.5 ?
    N4 C21 C22 . . 114.50(8) ?
    N4 C21 H21A . . 108.6 ?
    C22 C21 H21A . . 108.6 ?
    N4 C21 H21B . . 108.6 ?
    C22 C21 H21B . . 108.6 ?
    H21A C21 H21B . . 107.6 ?
    C23 C22 C21 . . 113.98(8) ?
    C23 C22 H22A . . 108.8 ?
    C21 C22 H22A . . 108.8 ?
    C23 C22 H22B . . 108.8 ?
    C21 C22 H22B . . 108.8 ?
    H22A C22 H22B . . 107.7 ?
    C24 C23 C22 . . 112.13(10) ?
    C24 C23 H23A . . 109.2 ?
    C22 C23 H23A . . 109.2 ?
    C24 C23 H23B . . 109.2 ?
    C22 C23 H23B . . 109.2 ?
    H23A C23 H23B . . 107.9 ?
    C23 C24 H24A . . 109.5 ?
    C23 C24 H24B . . 109.5 ?
    H24A C24 H24B . . 109.5 ?
    C23 C24 H24C . . 109.5 ?
    H24A C24 H24C . . 109.5 ?
    H24B C24 H24C . . 109.5 ?
loop_
    _geom_torsion_atom_site_label_1
    _geom_torsion_atom_site_label_2
    _geom_torsion_atom_site_label_3
    _geom_torsion_atom_site_label_4
    _geom_torsion_site_symmetry_1
    _geom_torsion_site_symmetry_2
    _geom_torsion_site_symmetry_3
    _geom_torsion_site_symmetry_4
    _geom_torsion
    _geom_torsion_publ_flag
    C6 N1 C1 N2 . . . . 4.24(13) ?
    C6 N1 C1 C7 . . . . -177.02(8) ?
    C2 N2 C1 N1 . . . . -1.29(14) ?
    C2 N2 C1 C7 . . . . 179.97(8) ?
    C1 N2 C2 N4 . . . . 176.89(8) ?
    C1 N2 C2 C3 . . . . -4.58(12) ?
    C19 N4 C2 N2 . . . . 11.95(12) ?
    C21 N4 C2 N2 . . . . -133.70(9) ?
    C19 N4 C2 C3 . . . . -166.54(8) ?
    C21 N4 C2 C3 . . . . 47.81(12) ?
    N2 C2 C3 C6 . . . . 6.56(12) ?
    N4 C2 C3 C6 . . . . -174.99(8) ?
    N2 C2 C3 C4 . . . . -169.98(10) ?
    N4 C2 C3 C4 . . . . 8.47(16) ?
    C6 C3 C4 C5 . . . . 2.29(9) ?
    C2 C3 C4 C5 . . . . 178.98(10) ?
    C6 C3 C4 C8 . . . . -171.43(9) ?
    C2 C3 C4 C8 . . . . 5.26(17) ?
    C3 C4 C5 N3 . . . . -0.82(10) ?
    C8 C4 C5 N3 . . . . 173.25(8) ?
    C3 C4 C5 C9 . . . . -179.00(10) ?
    C8 C4 C5 C9 . . . . -4.92(16) ?
    C6 N3 C5 C4 . . . . -1.01(10) ?
    C10 N3 C5 C4 . . . . -179.44(8) ?
    C6 N3 C5 C9 . . . . 177.37(9) ?
    C10 N3 C5 C9 . . . . -1.06(14) ?
    C1 N1 C6 N3 . . . . 175.04(8) ?
    C1 N1 C6 C3 . . . . -1.54(13) ?
    C5 N3 C6 N1 . . . . -174.64(8) ?
    C10 N3 C6 N1 . . . . 3.84(14) ?
    C5 N3 C6 C3 . . . . 2.48(10) ?
    C10 N3 C6 C3 . . . . -179.03(8) ?
    C2 C3 C6 N1 . . . . -3.57(13) ?
    C4 C3 C6 N1 . . . . 174.07(8) ?
    C2 C3 C6 N3 . . . . 179.42(7) ?
    C4 C3 C6 N3 . . . . -2.94(9) ?
    C6 N3 C10 C15 . . . . -90.87(11) ?
    C5 N3 C10 C15 . . . . 87.33(11) ?
    C6 N3 C10 C11 . . . . 87.18(11) ?
    C5 N3 C10 C11 . . . . -94.62(11) ?
    C15 C10 C11 C12 . . . . 2.55(14) ?
    N3 C10 C11 C12 . . . . -175.43(8) ?
    C15 C10 C11 C16 . . . . -177.49(9) ?
    N3 C10 C11 C16 . . . . 4.53(13) ?
    C10 C11 C12 C13 . . . . -2.01(15) ?
    C16 C11 C12 C13 . . . . 178.03(10) ?
    C11 C12 C13 C14 . . . . -0.34(16) ?
    C11 C12 C13 C17 . . . . 177.93(11) ?
    C12 C13 C14 C15 . . . . 2.29(16) ?
    C17 C13 C14 C15 . . . . -175.98(11) ?
    C13 C14 C15 C10 . . . . -1.77(15) ?
    C13 C14 C15 C18 . . . . 175.79(11) ?
    C11 C10 C15 C14 . . . . -0.71(14) ?
    N3 C10 C15 C14 . . . . 177.27(8) ?
    C11 C10 C15 C18 . . . . -178.26(10) ?
    N3 C10 C15 C18 . . . . -0.28(14) ?
    C2 N4 C19 C20 . . . . 71.72(11) ?
    C21 N4 C19 C20 . . . . -141.70(9) ?
    C2 N4 C21 C22 . . . . 91.90(10) ?
    C19 N4 C21 C22 . . . . -54.51(11) ?
    N4 C21 C22 C23 . . . . -60.09(12) ?
    C21 C22 C23 C24 . . . . -175.74(10) ?
