# Supplementary material for: Antalarmin
Source: Acta Crystallogr Sect E Struct Rep Online. 2008 Jul 31;64(Pt 8):o1650–1. doi: 10.1107/S1600536808023775 (PMC2962248; doi:10.1107/S1600536808023775)
Supplement: Supplementary file 2 [file e-64-o1650-Isup2.hkl]

# 
# h,k,l, Fc-squared, Fo-squared, sigma(Fo-squared) and status flag 
# 
data_I
_shelx_title ' Antalarmin' 
_shelx_refln_list_code          4 
_shelx_F_calc_maximum       81.79 
_exptl_crystal_F_000       412.00 
_reflns_d_resolution_high  0.6314 
 
loop_ 
 _symmetry_equiv_pos_as_xyz 
 'x, y, z' 
 '-x, -y, -z' 
 
_cell_length_a    10.2656 
_cell_length_b    11.0655 
_cell_length_c    11.5029 
_cell_angle_alpha  63.646 
_cell_angle_beta   85.669 
_cell_angle_gamma  73.036 
 
_shelx_F_squared_multiplier     1.000 
 
loop_ 
 _refln_index_h 
 _refln_index_k 
 _refln_index_l 
 _refln_F_squared_calc 
 _refln_F_squared_meas 
 _refln_F_squared_sigma 
 _refln_observed_status 
   2   0   0       35.88       40.37      0.61 o 
   3   0   0      136.11      139.84      2.79 o 
   4   0   0       23.02       33.75      0.53 o 
   5   0   0      210.02      201.45      3.22 o 
   6   0   0       51.40       53.68      1.17 o 
   7   0   0        7.27        2.83      0.59 o 
   8   0   0        0.01        0.00      0.52 o 
   9   0   0        0.06        1.94      0.66 o 
  10   0   0       67.10       61.46      1.54 o 
  11   0   0        0.02        1.17      0.60 o 
  12   0   0        0.03        0.95      0.81 o 
  13   0   0       17.17       17.68      1.02 o 
  14   0   0        0.01        0.35      1.06 o 
  15   0   0        0.30       -1.21      1.86 o 
 -14   1   0        0.01        0.76      0.81 o 
 -13   1   0        9.82       13.32      1.14 o 
 -12   1   0       89.04       91.57      2.30 o 
 -11   1   0        1.91        2.36      0.67 o 
 -10   1   0       31.50       29.61      2.65 o 
  -9   1   0       23.55       17.05      1.15 o 
  -8   1   0       78.41       76.76      1.95 o 
  -7   1   0       58.58       56.02      1.27 o 
  -6   1   0      443.56      427.99      6.72 o 
  -5   1   0       12.38       14.00      0.52 o 
  -4   1   0       99.15      116.66      1.55 o 
  -3   1   0      120.60      120.06      1.53 o 
  -2   1   0       13.41       15.78      0.27 o 
  -1   1   0       43.27       40.84      0.83 o 
   2   1   0     1702.30     1686.91     31.28 o 
   3   1   0     6690.20     6710.90    148.78 o 
   4   1   0       82.95       96.86      1.31 o 
   5   1   0      542.56      579.11     13.61 o 
   6   1   0      292.90      343.50      4.79 o 
   7   1   0        1.21        1.31      0.18 o 
   8   1   0       48.09       52.10      1.27 o 
   9   1   0       34.07       37.42      1.05 o 
  10   1   0        7.84        5.35      0.88 o 
  11   1   0       18.23       20.86      0.92 o 
  12   1   0        0.10        0.57      0.59 o 
  13   1   0       32.43       33.57      1.29 o 
  14   1   0        9.04        7.31      0.85 o 
  15   1   0        0.03        0.23      0.95 o 
 -14   2   0        0.52        1.19      1.34 o 
 -13   2   0      107.58      107.29      3.11 o 
 -12   2   0       33.46       39.76      1.58 o 
 -11   2   0        2.61        1.91      1.16 o 
 -10   2   0       63.95       61.64      1.68 o 
  -9   2   0      110.39      104.82      2.28 o 
  -8   2   0      172.08      168.73      4.66 o 
  -7   2   0      435.10      395.70      6.41 o 
  -6   2   0      170.74      195.29      3.33 o 
  -5   2   0        0.29       -0.33      0.39 o 
  -4   2   0       53.29       64.43      1.39 o 
  -3   2   0       79.02       74.50      0.96 o 
  -2   2   0      291.11      325.95      4.98 o 
  -1   2   0     1202.37     1212.43     12.74 o 
   0   2   0        6.18        5.46      0.21 o 
   1   2   0     1951.59     1847.39     26.49 o 
   2   2   0        0.27        1.17      0.15 o 
   3   2   0      501.88      474.70      5.37 o 
   4   2   0      728.56      835.68      9.40 o 
   5   2   0      341.86      452.48     10.79 o 
   6   2   0       82.58       73.28      1.98 o 
   7   2   0       48.71       55.67      3.35 o 
   8   2   0        4.24        6.28      1.03 o 
   9   2   0       36.29       36.50      0.82 o 
  10   2   0      361.39      318.33      5.66 o 
  11   2   0       18.53       14.03      1.17 o 
  12   2   0        0.01        0.53      3.18 o 
  13   2   0        2.49        3.78      1.75 o 
  14   2   0       11.18       15.24      1.04 o 
  15   2   0        0.27       -0.61      0.74 o 
 -14   3   0        0.59       -0.49      1.46 o 
 -13   3   0       29.77       31.41      1.51 o 
 -12   3   0       31.26       34.76      1.43 o 
 -11   3   0       11.89       12.77      2.07 o 
 -10   3   0      101.19      108.20      2.32 o 
  -9   3   0       16.60       16.60      1.15 o 
  -8   3   0      234.57      229.59      3.74 o 
  -7   3   0       69.72       65.99      1.33 o 
  -6   3   0       60.98       55.57      1.07 o 
  -5   3   0        4.01        4.16      0.40 o 
  -4   3   0       62.50       58.32      1.66 o 
  -3   3   0       13.46       20.01      0.39 o 
  -2   3   0      114.82      111.84      2.71 o 
  -1   3   0        4.38        4.87      0.38 o 
   0   3   0      308.95      277.01      3.01 o 
   1   3   0      144.48      148.47      2.59 o 
   2   3   0      233.48      221.61      3.73 o 
   3   3   0      698.92      739.77      9.22 o 
   4   3   0      725.55      774.84     13.60 o 
   5   3   0      554.74      656.02      8.54 o 
   6   3   0      323.52      313.41      6.24 o 
   7   3   0       23.16       27.39      0.70 o 
   8   3   0      114.60      115.20      2.29 o 
   9   3   0      391.37      358.26      8.61 o 
  10   3   0       13.92       15.09      0.83 o 
  11   3   0       26.74       19.61      0.94 o 
  12   3   0        7.51        7.44      1.05 o 
  13   3   0       17.83       19.78      1.23 o 
  14   3   0        1.18        0.62      1.19 o 
  15   3   0       52.60       53.07      3.45 o 
 -13   4   0       30.25       30.83      1.95 o 
 -12   4   0        6.72        8.33      0.90 o 
 -11   4   0       34.30       37.16      3.98 o 
 -10   4   0        4.56        5.14      0.71 o 
  -9   4   0       26.48       28.87      3.12 o 
  -8   4   0      997.44      987.52     15.66 o 
  -7   4   0      201.71      204.72      3.26 o 
  -6   4   0      247.32      244.82      3.84 o 
  -5   4   0       82.14       71.61      1.35 o 
  -4   4   0       14.82       17.30      0.71 o 
  -3   4   0       32.31       44.11      0.85 o 
  -2   4   0        2.87        4.89      0.30 o 
  -1   4   0        0.60        0.53      0.13 o 
   0   4   0      418.86      453.70      6.48 o 
   1   4   0       27.37       18.78      0.31 o 
   2   4   0     1891.48     1811.03     29.02 o 
   3   4   0       19.83       16.75      0.30 o 
   4   4   0      109.50      132.55      1.87 o 
   5   4   0      254.01      256.73      4.49 o 
   6   4   0      169.34      171.56      5.30 o 
   7   4   0       13.61       12.15      0.50 o 
   8   4   0      120.35      108.42      2.22 o 
   9   4   0      227.45      200.84      3.81 o 
  10   4   0        7.00        3.83      0.62 o 
  11   4   0       81.30       90.68      2.43 o 
  12   4   0       35.78       33.20      1.74 o 
  13   4   0       37.60       38.84      1.33 o 
  14   4   0        0.27        1.91      1.06 o 
  15   4   0      140.97      149.88      5.52 o 
  16   4   0        4.28        6.34      2.11 o 
 -12   5   0        0.99       -0.05      0.80 o 
 -11   5   0        0.03       -0.16      0.82 o 
 -10   5   0       16.80       18.67      0.97 o 
  -9   5   0        2.29        2.45      1.13 o 
  -8   5   0        1.04        0.84      0.44 o 
  -7   5   0       85.82       86.42      2.07 o 
  -6   5   0      123.17      118.54      2.05 o 
  -5   5   0      543.82      521.04      8.85 o 
  -4   5   0       15.26       15.79      1.59 o 
  -3   5   0        5.65        5.50      0.29 o 
  -2   5   0      208.57      242.86      7.31 o 
  -1   5   0      184.01      196.73      2.34 o 
   0   5   0      261.83      278.72      5.32 o 
   1   5   0      184.81      187.51      3.17 o 
   2   5   0      727.62      769.36     11.00 o 
   3   5   0       33.16       42.90      0.82 o 
   4   5   0        0.73       -0.11      0.15 o 
   5   5   0        1.75        3.58      0.80 o 
   6   5   0       33.76       26.52      0.72 o 
   7   5   0        9.96       10.16      0.52 o 
   8   5   0        6.07        3.63      0.77 o 
   9   5   0      356.89      357.65      6.19 o 
  10   5   0        4.42        7.28      0.56 o 
  11   5   0        3.29        2.14      1.72 o 
  12   5   0        1.93        1.15      0.85 o 
  13   5   0        6.67        4.79      0.99 o 
  14   5   0       12.80       16.81      1.32 o 
  15   5   0       59.09       57.80      3.74 o 
  16   5   0       22.53       17.08      2.27 o 
 -12   6   0        0.57        1.12      1.37 o 
 -11   6   0       10.07        8.47      0.92 o 
 -10   6   0        0.14        2.10      1.76 o 
  -9   6   0        3.64        3.77      0.73 o 
  -8   6   0        9.52       10.26      2.07 o 
  -7   6   0        3.22        3.80      0.49 o 
  -6   6   0       18.36       15.93      0.61 o 
  -5   6   0      286.99      264.69      3.49 o 
  -4   6   0       74.51       66.87      1.02 o 
  -3   6   0      136.38      129.65      1.92 o 
  -2   6   0       47.16       57.17      1.91 o 
  -1   6   0      215.12      221.17      5.90 o 
   0   6   0      133.23      113.10      2.05 o 
   1   6   0      173.98      187.94      6.59 o 
   2   6   0      259.02      273.74      7.51 o 
   3   6   0     2296.27     2220.59     48.71 o 
   4   6   0        0.00        0.16      0.37 o 
   5   6   0       20.20       23.42      0.56 o 
   6   6   0       43.03       38.85      1.00 o 
   7   6   0       19.78       19.19      0.66 o 
   8   6   0       46.64       43.31      1.09 o 
   9   6   0       49.51       49.72      1.24 o 
  10   6   0       21.77       19.27      0.82 o 
  11   6   0        1.64        2.32      0.66 o 
  12   6   0       58.88       65.29      1.72 o 
  13   6   0       17.02       15.90      0.92 o 
  14   6   0       11.50       14.26      0.92 o 
  15   6   0        1.40        1.36      0.79 o 
 -11   7   0       14.18       15.63      1.19 o 
 -10   7   0       13.52       14.22      0.94 o 
  -9   7   0       32.37       32.48      1.37 o 
  -8   7   0       15.10       19.80      1.20 o 
  -7   7   0       41.10       40.67      4.28 o 
  -6   7   0       49.23       47.38      1.07 o 
  -5   7   0       20.10       21.39      0.59 o 
  -4   7   0       29.92       27.75      0.80 o 
  -3   7   0       38.73       39.23      1.05 o 
  -2   7   0        1.62        3.03      0.31 o 
  -1   7   0        0.68        1.03      0.28 o 
   0   7   0      170.76      181.56      2.66 o 
   1   7   0      298.37      299.17      5.43 o 
   2   7   0      159.24      177.82      5.33 o 
   3   7   0      146.64      145.92      6.18 o 
   4   7   0        0.24        0.03      0.28 o 
   5   7   0      276.93      296.69      4.23 o 
   6   7   0        2.42        3.25      0.53 o 
   7   7   0        8.77       10.20      0.73 o 
   8   7   0       53.80       49.66      1.22 o 
   9   7   0        0.06        0.42      0.48 o 
  10   7   0        2.03        3.48      0.75 o 
  11   7   0       44.07       49.03      2.15 o 
  12   7   0        1.18        1.11      1.66 o 
  13   7   0        4.18        3.73      1.89 o 
  14   7   0       49.55       58.12      1.84 o 
  15   7   0       39.12       41.03      6.79 o 
 -10   8   0       17.18       13.54      1.07 o 
  -9   8   0        8.55        7.50      0.79 o 
  -8   8   0        3.64        2.40      0.94 o 
  -7   8   0        4.88        3.99      0.65 o 
  -6   8   0      176.23      188.09      6.82 o 
  -5   8   0        0.84        2.15      0.98 o 
  -4   8   0      125.30      128.75      2.45 o 
  -3   8   0       37.90       36.45      0.96 o 
  -2   8   0       19.60       15.39      1.18 o 
  -1   8   0       75.82       73.25      1.40 o 
   0   8   0       19.17       14.04      0.55 o 
   1   8   0        1.63        0.44      0.29 o 
   2   8   0       34.27       34.77      1.13 o 
   3   8   0        8.96        9.45      0.79 o 
   4   8   0       18.24       18.61      1.45 o 
   5   8   0        4.68        6.71      0.36 o 
   6   8   0       85.74       64.53      1.34 o 
   7   8   0      503.35      502.37      8.83 o 
   8   8   0       16.71       16.39      0.68 o 
   9   8   0       78.52       85.14      2.01 o 
  10   8   0        0.29        0.31      0.55 o 
  11   8   0       25.38       27.67      1.04 o 
  12   8   0       87.84       99.23      2.70 o 
  13   8   0        8.26        7.62      0.78 o 
  14   8   0       22.75       21.02      1.39 o 
  15   8   0       34.32       34.79      2.84 o 
  -9   9   0        1.33        2.07      1.32 o 
  -8   9   0        2.92        3.41      0.80 o 
  -7   9   0       12.13       11.21      1.65 o 
  -6   9   0        1.68        1.62      0.69 o 
  -5   9   0       49.69       53.90      2.10 o 
  -4   9   0       19.76       17.62      1.74 o 
  -3   9   0        5.61        4.10      0.62 o 
  -2   9   0       24.79       23.75      1.09 o 
  -1   9   0       28.52       28.97      0.98 o 
   0   9   0       33.66       37.71      0.89 o 
   1   9   0       72.17       68.25      1.37 o 
   2   9   0       47.71       44.94      1.06 o 
   3   9   0       38.74       40.67      0.83 o 
   4   9   0        5.33        3.95      0.50 o 
   5   9   0        2.20        0.25      0.60 o 
   6   9   0        4.95        6.00      0.62 o 
   7   9   0      137.95      132.40      2.74 o 
   8   9   0      275.52      277.05      5.29 o 
   9   9   0       19.14       18.97      1.04 o 
  10   9   0       57.94       63.79      1.70 o 
  11   9   0        9.45       10.12      0.77 o 
  12   9   0       20.59       20.73      1.30 o 
  13   9   0       50.89       51.28      2.41 o 
  14   9   0       16.91       18.32      2.06 o 
  15   9   0        1.26        1.70      1.51 o 
  -8  10   0        0.33        0.44      1.27 o 
  -7  10   0       16.10       13.80      1.25 o 
  -6  10   0        1.24       -0.87      0.87 o 
  -5  10   0       38.66       41.32      1.82 o 
  -4  10   0        1.30        1.44      0.46 o 
  -3  10   0       54.24       52.16      1.66 o 
  -2  10   0        2.11        2.52      1.33 o 
  -1  10   0        1.94        1.53      0.41 o 
   0  10   0       48.06       44.55      1.02 o 
   1  10   0        3.83        5.07      0.41 o 
   2  10   0       92.31       94.16      1.97 o 
   3  10   0       58.72       51.09      1.42 o 
   4  10   0        2.06        3.08      0.61 o 
   5  10   0       18.81       15.90      0.67 o 
   6  10   0       30.40       30.57      1.00 o 
   7  10   0       59.66       62.18      1.56 o 
   8  10   0      109.82      112.96      4.48 o 
   9  10   0       28.63       34.11      2.28 o 
  10  10   0        4.74        4.85      0.67 o 
  11  10   0        0.05        1.54      0.82 o 
  12  10   0        0.09       -0.60      0.93 o 
  13  10   0        0.06        1.50      0.89 o 
  14  10   0       16.07       13.46      1.66 o 
  -7  11   0        0.68        1.03      1.42 o 
  -6  11   0        3.05        3.25      0.98 o 
  -5  11   0        3.32        3.97      2.90 o 
  -4  11   0       11.71       10.90      2.14 o 
  -3  11   0       78.34       81.99      2.43 o 
  -2  11   0        1.12        0.86      0.59 o 
  -1  11   0        1.84        2.27      2.41 o 
   0  11   0       76.97       79.99      2.05 o 
   1  11   0       75.70       77.60      2.00 o 
   2  11   0        4.53        8.32      0.85 o 
   3  11   0      103.92      108.12      2.85 o 
   4  11   0        4.34        4.43      0.64 o 
   5  11   0      138.77      152.18      4.56 o 
   6  11   0       43.26       47.88      1.44 o 
   7  11   0        5.91        7.54      1.03 o 
   8  11   0       33.55       32.27      2.30 o 
   9  11   0        0.40        0.86      0.79 o 
  10  11   0        9.15       12.69      5.17 o 
  11  11   0        0.99       -0.34      1.34 o 
  12  11   0        0.46        0.86      1.34 o 
  13  11   0        0.28        1.34      1.30 o 
  14  11   0        0.20        0.42      1.35 o 
  -5  12   0        2.22        2.07      0.99 o 
  -4  12   0       44.90       36.62      1.89 o 
  -3  12   0       21.49       23.54      1.23 o 
  -2  12   0        6.19        6.48      1.69 o 
  -1  12   0        5.14        5.36      0.87 o 
   0  12   0       10.83       11.15      1.04 o 
   1  12   0      130.95      141.89      6.62 o 
   2  12   0       35.81       38.59      2.70 o 
   3  12   0       39.15       36.33      1.93 o 
   4  12   0       41.55       37.61      1.80 o 
   5  12   0       25.85       23.50      1.08 o 
   6  12   0        9.01        7.86      1.02 o 
   7  12   0        2.82        2.88      2.04 o 
   8  12   0        0.50        0.03      1.51 o 
   9  12   0        0.00        0.81      1.19 o 
  10  12   0        0.38        1.92      1.80 o 
  11  12   0        2.54        2.27      0.99 o 
  12  12   0        1.94        2.06      1.26 o 
  13  12   0       13.94        7.19      1.55 o 
  -4  13   0        0.50        1.12      1.79 o 
  -3  13   0        0.53       -0.23      1.02 o 
  -2  13   0        0.08       -0.51      2.05 o 
  -1  13   0        0.86        1.35      0.82 o 
   0  13   0       18.99       21.16      1.31 o 
   1  13   0        1.94        2.21      0.95 o 
   2  13   0      141.61      151.46      3.90 o 
   3  13   0        9.39       12.04      2.25 o 
   4  13   0        2.98        3.56      0.77 o 
   5  13   0       30.67       26.79      2.17 o 
   6  13   0        5.65        4.29      0.99 o 
   7  13   0        9.12       10.04      1.75 o 
   8  13   0        8.13        7.33      0.99 o 
   9  13   0        0.65       -0.89      0.89 o 
  10  13   0        1.10        3.55      2.23 o 
  11  13   0        3.80        3.97      1.01 o 
  12  13   0        2.43        3.05      1.38 o 
  -1  14   0        0.01        0.58      1.22 o 
   0  14   0       16.54       15.95      1.22 o 
   1  14   0        1.36        1.98      0.84 o 
   2  14   0       26.32       30.21      1.42 o 
   3  14   0       12.16       12.13      1.04 o 
   4  14   0        0.41        0.29      1.00 o 
   5  14   0        0.57       -0.35      0.91 o 
   6  14   0        1.02        1.25      0.90 o 
   7  14   0       18.84       20.13      3.07 o 
   8  14   0        8.45        8.03      2.65 o 
   9  14   0        0.02        0.45      1.05 o 
  10  14   0        0.23       -0.86      1.79 o 
   1  15   0       21.15       16.22      2.29 o 
   2  15   0        0.31       -1.84      1.84 o 
   3  15   0        3.34        2.41      1.06 o 
   4  15   0        4.15        3.92      1.16 o 
   5  15   0       42.17       39.90      2.18 o 
   6  15   0        0.33        0.44      1.35 o 
   7  15   0        8.89        6.56      1.46 o 
   8  15   0        9.21        6.78      2.14 o 
  -6 -15   1        0.06       -0.51      1.42 o 
  -5 -15   1        0.50        1.65      1.23 o 
  -4 -15   1       38.28       25.40      2.72 o 
  -3 -15   1       22.16       13.05      2.34 o 
 -10 -14   1        6.37        4.14      1.47 o 
  -9 -14   1       17.28       13.83      1.94 o 
  -8 -14   1        4.19        5.01      0.98 o 
  -7 -14   1        9.04        6.95      2.35 o 
  -6 -14   1        1.34        0.08      0.85 o 
  -5 -14   1        3.72        3.30      1.10 o 
  -4 -14   1       15.53       12.95      1.18 o 
  -3 -14   1        3.71        4.74      1.31 o 
  -2 -14   1        1.26        0.31      0.92 o 
  -1 -14   1        4.04        3.07      1.26 o 
   0 -14   1        0.25        0.95      1.77 o 
   1 -14   1        0.84       -1.67      2.04 o 
 -11 -13   1        0.85        0.23      1.88 o 
 -10 -13   1        0.01        0.81      2.12 o 
  -9 -13   1        3.83        3.07      1.18 o 
  -8 -13   1        0.00       -0.60      1.29 o 
  -7 -13   1        3.71        3.66      1.01 o 
  -6 -13   1       32.82       29.87      1.60 o 
  -5 -13   1       46.54       44.53      2.32 o 
  -4 -13   1       32.86       34.90      1.65 o 
  -3 -13   1       59.31       62.10      2.82 o 
  -2 -13   1       17.69       19.01      1.30 o 
  -1 -13   1       42.53       38.74      2.50 o 
   0 -13   1        6.32        5.00      0.82 o 
   1 -13   1       29.07       28.04      1.54 o 
   2 -13   1        0.90        2.55      1.34 o 
   3 -13   1        0.99        1.10      1.37 o 
 -12 -12   1        1.31        0.93      1.28 o 
 -11 -12   1       23.91       22.71      1.56 o 
 -10 -12   1        6.15        6.89      1.26 o 
  -9 -12   1        6.63        6.72      1.30 o 
  -8 -12   1       47.36       47.11      3.41 o 
  -7 -12   1       18.05       16.90      1.60 o 
  -6 -12   1        0.21        1.77      1.07 o 
  -5 -12   1        0.16        0.59      1.48 o 
  -4 -12   1        1.99        5.52      1.45 o 
  -3 -12   1       58.53       62.16      4.62 o 
  -2 -12   1       62.99       65.99      6.46 o 
  -1 -12   1        1.05       -0.06      2.30 o 
   0 -12   1       63.49       65.31      2.37 o 
   1 -12   1        7.45        9.59      2.87 o 
   2 -12   1        5.11        5.62      0.94 o 
   3 -12   1        4.46        4.37      0.96 o 
   4 -12   1        7.27        6.78      1.42 o 
   5 -12   1        1.60        4.38      2.12 o 
 -13 -11   1        7.75        5.74      1.41 o 
 -12 -11   1       72.81       73.27      3.12 o 
 -11 -11   1       30.44       32.66      2.28 o 
 -10 -11   1       27.17       30.25      1.59 o 
  -9 -11   1       10.83       11.51      2.12 o 
  -8 -11   1        4.64        4.53      0.69 o 
  -7 -11   1       71.30       73.16      1.86 o 
  -6 -11   1        6.42        7.99      0.68 o 
  -5 -11   1       28.28       26.57      1.20 o 
  -4 -11   1        0.08        0.00      0.72 o 
  -3 -11   1        0.42        2.44      0.62 o 
  -2 -11   1      118.98      132.18      3.75 o 
  -1 -11   1       16.99       17.00      0.93 o 
   0 -11   1       11.94       14.47      0.75 o 
   1 -11   1       17.55       17.88      1.05 o 
   2 -11   1        0.02       -0.13      0.60 o 
   3 -11   1        0.54        3.20      1.12 o 
   4 -11   1       46.87       48.45      1.99 o 
   5 -11   1        1.55        3.54      1.51 o 
   6 -11   1        0.10        0.44      1.33 o 
 -14 -10   1        0.35        1.86      1.30 o 
 -13 -10   1       10.09       13.67      2.48 o 
 -12 -10   1       33.17       31.74      2.04 o 
 -11 -10   1        0.28        1.17      0.81 o 
 -10 -10   1       10.41       10.47      1.25 o 
  -9 -10   1        1.99        1.29      0.71 o 
  -8 -10   1        0.81        0.78      0.49 o 
  -7 -10   1        9.83        8.49      1.17 o 
  -6 -10   1        1.74        3.23      0.60 o 
  -5 -10   1        5.21        5.38      0.76 o 
  -4 -10   1       53.37       52.82      1.50 o 
  -3 -10   1       17.44       16.43      0.89 o 
  -2 -10   1      186.05      178.16      3.64 o 
  -1 -10   1        0.22       -0.33      0.44 o 
   0 -10   1       39.69       41.68      1.06 o 
   1 -10   1        7.43        6.90      0.48 o 
   2 -10   1        3.30        3.66      0.52 o 
   3 -10   1        7.69        6.25      0.56 o 
   4 -10   1       68.75       66.09      2.22 o 
   5 -10   1        3.13        3.48      1.36 o 
   6 -10   1        1.42       -0.34      0.85 o 
   7 -10   1        7.59        4.91      1.35 o 
 -14  -9   1        0.12        1.45      1.41 o 
 -13  -9   1       10.31        9.25      1.09 o 
 -12  -9   1       10.21       12.11      0.92 o 
 -11  -9   1        6.45        6.35      1.23 o 
 -10  -9   1        2.93        4.31      0.68 o 
  -9  -9   1       32.53       32.66      1.06 o 
  -8  -9   1      127.94      133.05      2.96 o 
  -7  -9   1       34.73       37.77      1.40 o 
  -6  -9   1        0.52        0.83      0.38 o 
  -5  -9   1        5.17        5.17      0.83 o 
  -4  -9   1       60.35       58.03      1.50 o 
  -3  -9   1        7.41        6.71      0.59 o 
  -2  -9   1       11.90       13.47      0.68 o 
  -1  -9   1      154.83      148.16      2.49 o 
   0  -9   1        6.50       11.01      0.55 o 
   1  -9   1        1.66        1.87      0.43 o 
   2  -9   1       19.71       23.45      1.26 o 
   3  -9   1       58.46       55.90      2.04 o 
   4  -9   1        0.45        0.29      1.43 o 
   5  -9   1        7.74       12.12      0.93 o 
   6  -9   1        0.06       -0.09      0.60 o 
   7  -9   1        0.19        1.67      0.64 o 
   8  -9   1        0.05       -0.11      1.34 o 
   9  -9   1       30.48       25.50      2.83 o 
 -15  -8   1       28.18       18.55      1.99 o 
 -14  -8   1       16.86       15.39      1.29 o 
 -13  -8   1        0.30       -0.26      0.91 o 
 -12  -8   1        0.15        0.66      0.68 o 
 -11  -8   1       12.00       12.90      0.94 o 
 -10  -8   1        1.31        1.62      0.72 o 
  -9  -8   1        3.36        3.31      0.52 o 
  -8  -8   1      508.98      520.24     12.11 o 
  -7  -8   1        0.02       -0.65      0.65 o 
  -6  -8   1        0.39        0.30      0.37 o 
  -5  -8   1       21.23       22.03      0.73 o 
  -4  -8   1       19.71       21.33      0.62 o 
  -3  -8   1      129.22      132.85      3.50 o 
  -2  -8   1       62.78       74.42      1.79 o 
  -1  -8   1        9.03        6.30      0.53 o 
   0  -8   1       44.89       39.97      0.89 o 
   1  -8   1       19.04       15.76      0.54 o 
   2  -8   1        8.04        4.52      0.42 o 
   3  -8   1      102.47      108.91      3.30 o 
   4  -8   1       38.08       40.17      1.01 o 
   5  -8   1       36.80       39.19      1.09 o 
   6  -8   1        2.71        2.35      0.61 o 
   7  -8   1       69.79       76.74      2.08 o 
   8  -8   1        5.64        3.85      0.83 o 
   9  -8   1       33.01       30.65      1.35 o 
  10  -8   1       48.87       42.19      1.80 o 
 -15  -7   1       59.24       54.42      2.71 o 
 -14  -7   1        0.48        0.94      1.23 o 
 -13  -7   1       23.71       24.64      2.21 o 
 -12  -7   1        2.82        3.63      0.74 o 
 -11  -7   1       16.72       17.42      0.86 o 
 -10  -7   1       37.07       43.03      1.26 o 
  -9  -7   1       17.67       17.61      1.38 o 
  -8  -7   1        4.77        5.73      0.60 o 
  -7  -7   1      161.91      144.59      2.89 o 
  -6  -7   1        2.11        2.95      0.43 o 
  -5  -7   1       20.64       19.93      0.61 o 
  -4  -7   1      465.77      477.25      7.86 o 
  -3  -7   1        3.79        2.72      0.29 o 
  -2  -7   1      170.82      178.85      4.32 o 
  -1  -7   1        4.10        3.34      0.22 o 
   0  -7   1       23.51       28.55      0.66 o 
   1  -7   1       28.29       20.34      0.57 o 
   2  -7   1       50.19       65.04      1.37 o 
   3  -7   1       20.07       19.18      1.07 o 
   4  -7   1       29.48       24.85      1.30 o 
   5  -7   1        1.37        1.37      0.75 o 
   6  -7   1       54.21       54.12      2.39 o 
   7  -7   1       37.51       38.28      2.36 o 
   8  -7   1       36.07       39.09      1.34 o 
   9  -7   1       18.09       17.04      1.03 o 
  10  -7   1        2.04        2.73      0.97 o 
  11  -7   1       22.62       18.18      2.26 o 
 -15  -6   1      165.04      181.01      5.02 o 
 -14  -6   1        0.15        0.85      0.68 o 
 -13  -6   1        5.62        4.39      1.05 o 
 -12  -6   1        4.30        4.64      2.46 o 
 -11  -6   1        7.59        7.26      0.66 o 
 -10  -6   1       12.49       11.28      1.07 o 
  -9  -6   1        5.26        4.64      1.07 o 
  -8  -6   1       69.64       73.97      1.57 o 
  -7  -6   1       65.36       62.47      1.41 o 
  -6  -6   1        9.05        8.00      0.45 o 
  -5  -6   1       55.81       58.86      1.13 o 
  -4  -6   1      160.27      204.88      7.98 o 
  -3  -6   1       47.95       41.55      1.74 o 
  -2  -6   1      102.69       80.80      2.34 o 
  -1  -6   1      241.77      256.76      6.82 o 
   0  -6   1        1.65        2.06      0.31 o 
   1  -6   1       92.71       89.09      1.51 o 
   2  -6   1       22.34       29.94      0.54 o 
   3  -6   1       22.80       27.31      0.79 o 
   4  -6   1       34.49       35.38      0.68 o 
   5  -6   1       62.90       58.54      2.52 o 
   6  -6   1       22.47       21.31      1.46 o 
   7  -6   1       52.04       52.96      1.84 o 
   8  -6   1      105.93      107.69      3.87 o 
   9  -6   1        8.26        9.08      1.91 o 
  10  -6   1       21.98       23.90      0.98 o 
  11  -6   1        6.37        6.84      0.75 o 
 -15  -5   1       60.85       62.74      2.15 o 
 -14  -5   1       30.25       33.53      1.28 o 
 -13  -5   1        9.28       10.57      1.92 o 
 -12  -5   1        9.24        7.44      0.97 o 
 -11  -5   1        0.60        1.39      0.59 o 
 -10  -5   1        8.11        7.12      0.71 o 
  -9  -5   1      279.86      292.34      5.19 o 
  -8  -5   1       28.93       29.14      1.13 o 
  -7  -5   1       20.09       16.94      0.59 o 
  -6  -5   1        3.46        1.44      0.39 o 
  -5  -5   1        6.46       10.33      0.63 o 
  -4  -5   1       28.94       34.68      0.69 o 
  -3  -5   1        8.40        3.79      0.27 o 
  -2  -5   1      112.70      128.94      5.48 o 
  -1  -5   1       92.84       79.12      2.23 o 
   0  -5   1      224.39      237.64      7.07 o 
   1  -5   1      618.86      569.63     11.67 o 
   2  -5   1        1.42        1.73      0.23 o 
   3  -5   1      189.81      182.80      2.60 o 
   4  -5   1       37.17       32.28      1.00 o 
   5  -5   1       39.18       41.54      0.84 o 
   6  -5   1      423.64      416.42      6.21 o 
   7  -5   1      297.64      313.97      4.97 o 
   8  -5   1        1.85        1.24      1.15 o 
   9  -5   1        0.01        0.29      1.14 o 
  10  -5   1        6.99        6.79      0.97 o 
  11  -5   1        2.27        1.72      1.08 o 
  12  -5   1        4.51        5.36      1.39 o 
 -16  -4   1       25.53       16.14      2.40 o 
 -15  -4   1        9.02        8.48      1.13 o 
 -14  -4   1       48.26       54.81      1.86 o 
 -13  -4   1       25.16       31.53      1.25 o 
 -12  -4   1      101.24      107.84      2.63 o 
 -11  -4   1       84.98       82.94      1.98 o 
 -10  -4   1       12.33        6.60      0.56 o 
  -9  -4   1        1.37        0.10      0.61 o 
  -8  -4   1      209.01      218.24      4.85 o 
  -7  -4   1      194.44      171.48      2.99 o 
  -6  -4   1        7.58        5.40      0.41 o 
  -5  -4   1      135.56      136.99      2.15 o 
  -4  -4   1      167.14      172.41      2.16 o 
  -3  -4   1      489.54      492.33      5.82 o 
  -2  -4   1        7.29        5.53      0.17 o 
  -1  -4   1      776.02      830.39     17.74 o 
   0  -4   1      301.11      334.14      9.16 o 
   1  -4   1       33.44       47.41      0.90 o 
   2  -4   1       45.47       56.22      0.76 o 
   3  -4   1      424.14      446.00      6.14 o 
   4  -4   1      239.10      216.27      3.28 o 
   5  -4   1       24.94       33.40      1.38 o 
   6  -4   1        0.92        3.42      0.34 o 
   7  -4   1      568.41      579.62      8.38 o 
   8  -4   1       92.75       95.78      2.67 o 
   9  -4   1       79.17       79.79      3.00 o 
  10  -4   1        2.09        1.27      0.67 o 
  11  -4   1        1.40        0.60      1.83 o 
  12  -4   1        4.50        4.40      1.03 o 
  13  -4   1        5.16        6.19      1.17 o 
 -15  -3   1       32.32       31.38      2.77 o 
 -14  -3   1        2.23        2.37      0.93 o 
 -13  -3   1       12.84       16.40      2.55 o 
 -12  -3   1       13.66       12.43      0.82 o 
 -11  -3   1       68.41       68.90      2.03 o 
 -10  -3   1      189.18      166.93      3.35 o 
  -9  -3   1      117.10      101.44      2.15 o 
  -8  -3   1      195.80      172.27      5.40 o 
  -7  -3   1       18.83       16.45      0.70 o 
  -6  -3   1      140.10      139.54      2.01 o 
  -5  -3   1        9.77       19.47      0.39 o 
  -4  -3   1        2.38        6.59      0.37 o 
  -3  -3   1      160.69      169.81      2.00 o 
  -2  -3   1      800.89      793.66     13.36 o 
  -1  -3   1       31.38       30.27      0.39 o 
   0  -3   1       92.71       91.90      2.82 o 
   1  -3   1      191.34      215.33      2.15 o 
   2  -3   1      268.54      328.62      6.66 o 
   3  -3   1      483.14      506.25     10.45 o 
   4  -3   1        2.10        2.51      0.53 o 
   5  -3   1        0.21        2.48      0.23 o 
   6  -3   1        2.01        1.80      0.25 o 
   7  -3   1       54.83       44.69      1.03 o 
   8  -3   1       18.43       16.47      1.03 o 
   9  -3   1       33.68       33.29      0.90 o 
  10  -3   1        8.87       11.68      0.80 o 
  11  -3   1       33.12       36.10      2.34 o 
  12  -3   1        1.98        1.97      1.41 o 
  13  -3   1        3.66        2.19      0.88 o 
 -15  -2   1        1.97        1.00      0.82 o 
 -14  -2   1        7.71        9.59      1.53 o 
 -13  -2   1       65.01       73.07      2.10 o 
 -12  -2   1       12.23       11.61      1.20 o 
 -11  -2   1        1.64        2.44      0.66 o 
 -10  -2   1       29.59       29.89      1.13 o 
  -9  -2   1      314.13      302.08      4.70 o 
  -8  -2   1       20.77       16.38      0.74 o 
  -7  -2   1       50.34       50.53      1.09 o 
  -6  -2   1      674.94      700.60     10.71 o 
  -5  -2   1      517.54      597.14     10.85 o 
  -4  -2   1        0.00        0.38      0.21 o 
  -3  -2   1      367.36      327.08      4.15 o 
  -2  -2   1      436.83      395.16      4.61 o 
  -1  -2   1     1097.02     1002.62     10.70 o 
   0  -2   1     6604.18     6744.47    147.86 o 
   1  -2   1     1001.26     1034.27      9.91 o 
   2  -2   1      260.79      259.13      4.04 o 
   3  -2   1      185.79      191.77      2.26 o 
   4  -2   1      454.73      524.81      5.55 o 
   5  -2   1      208.60      225.34      3.05 o 
   6  -2   1      124.72      118.96      1.96 o 
   7  -2   1      201.90      192.27      2.94 o 
   8  -2   1        7.67        6.56      0.45 o 
   9  -2   1        3.01        3.38      0.63 o 
  10  -2   1      376.38      363.51      7.37 o 
  11  -2   1       84.79       88.55      2.28 o 
  12  -2   1      110.91      128.86      3.06 o 
  13  -2   1        0.26        1.11      1.14 o 
  14  -2   1        0.01       -0.29      1.90 o 
 -15  -1   1        0.02       -0.80      0.80 o 
 -14  -1   1       41.31       46.02      1.51 o 
 -13  -1   1        0.04       -0.40      0.69 o 
 -12  -1   1        4.39        5.21      0.70 o 
 -11  -1   1       10.00       12.86      2.24 o 
 -10  -1   1       61.48       62.75      1.63 o 
  -9  -1   1        0.48       -0.44      0.44 o 
  -8  -1   1      110.79      119.52      2.06 o 
  -7  -1   1        8.11        4.83      0.55 o 
  -6  -1   1      229.00      248.81      7.60 o 
  -5  -1   1      306.48      355.17     10.93 o 
  -4  -1   1      319.24      328.58      3.90 o 
  -3  -1   1      125.14      116.67      1.66 o 
  -2  -1   1      769.60      803.86      9.68 o 
   0  -1   1      116.30      112.33      1.38 o 
   1  -1   1     1985.33     1949.27     44.29 o 
   2  -1   1     1262.16     1293.04     13.65 o 
   3  -1   1      308.63      266.15      3.05 o 
   4  -1   1      169.63      173.05      3.68 o 
   5  -1   1        6.80        4.71      0.33 o 
   6  -1   1       86.30       88.07      1.74 o 
   7  -1   1       44.36       35.72      0.93 o 
   8  -1   1       55.64       47.72      1.94 o 
   9  -1   1       31.28       34.95      1.04 o 
  10  -1   1       29.25       28.37      1.13 o 
  11  -1   1       35.42       40.05      1.30 o 
  12  -1   1        4.20        7.67      0.96 o 
  13  -1   1        4.79        1.88      1.38 o 
  14  -1   1        0.84        0.69      1.13 o 
 -15   0   1        2.88        6.68      1.94 o 
 -14   0   1       37.27       39.89      2.09 o 
 -13   0   1       20.85       23.41      1.11 o 
 -12   0   1       95.03      106.84      4.40 o 
 -11   0   1        0.07       -0.26      0.54 o 
 -10   0   1       30.27       27.65      0.95 o 
  -9   0   1      147.80      138.48      2.70 o 
  -8   0   1       91.12       85.50      1.82 o 
  -7   0   1     1058.69      990.89     15.13 o 
  -6   0   1       55.54       57.84      1.90 o 
  -5   0   1        9.71       11.16      0.26 o 
  -4   0   1        3.70        3.90      0.20 o 
  -3   0   1      171.49      195.88      4.13 o 
  -2   0   1      120.03      119.54      1.74 o 
   2   0   1      219.16      226.79      3.42 o 
   3   0   1     1106.40     1124.76     12.55 o 
   4   0   1       95.90       98.70      1.73 o 
   5   0   1      573.34      646.31      9.21 o 
   6   0   1       53.10       56.07      3.16 o 
   7   0   1        0.05        0.02      0.40 o 
   8   0   1        0.30       -0.22      0.50 o 
   9   0   1       91.94       82.95      1.85 o 
  10   0   1       43.79       43.60      1.52 o 
  11   0   1       77.07       80.02      3.21 o 
  12   0   1        4.63        5.10      0.76 o 
  13   0   1       19.75       24.79      3.23 o 
  14   0   1       58.66       61.58      3.42 o 
  15   0   1        0.00        0.28      1.52 o 
 -15   1   1       10.27        7.85      1.40 o 
 -14   1   1        5.12        6.18      1.01 o 
 -13   1   1       22.74       25.41      1.18 o 
 -12   1   1       38.22       41.11      1.40 o 
 -11   1   1        6.98        8.59      0.82 o 
 -10   1   1        0.27       -0.27      0.74 o 
  -9   1   1       74.31       73.33      1.65 o 
  -8   1   1        2.79        2.23      0.70 o 
  -7   1   1       52.24       56.72      2.63 o 
  -6   1   1       70.55       67.45      1.36 o 
  -5   1   1       39.62       35.97      1.90 o 
  -4   1   1     1563.14     1596.33     22.94 o 
  -3   1   1      607.41      595.47      8.39 o 
  -2   1   1     3718.28     3520.43     79.96 o 
  -1   1   1     1131.98     1055.15     25.37 o 
   1   1   1      399.04      309.36      7.24 o 
   2   1   1      277.31      259.09      2.70 o 
   3   1   1      747.89      781.28     10.71 o 
   4   1   1       24.37       22.63      0.57 o 
   5   1   1      587.02      608.82     15.54 o 
   6   1   1      329.04      350.34     12.70 o 
   7   1   1      142.68      151.21      3.46 o 
   8   1   1      180.20      166.98      3.08 o 
   9   1   1      362.09      348.53      6.05 o 
  10   1   1        5.44        3.99      0.79 o 
  11   1   1        0.66        1.49      0.62 o 
  12   1   1        5.51        4.64      0.72 o 
  13   1   1       45.48       49.64      1.67 o 
  14   1   1       26.76       28.90      1.54 o 
  15   1   1        9.47        6.60      1.14 o 
 -14   2   1        0.00        1.02      1.02 o 
 -13   2   1       13.76       14.18      1.27 o 
 -12   2   1       13.31       13.05      0.89 o 
 -11   2   1       11.64       15.25      0.99 o 
 -10   2   1        0.07        1.26      0.58 o 
  -9   2   1       90.89       76.51      1.86 o 
  -8   2   1      875.83      829.07     12.84 o 
  -7   2   1        0.41       -0.38      0.38 o 
  -6   2   1       36.90       42.54      1.03 o 
  -5   2   1      349.65      375.39      5.29 o 
  -4   2   1      173.58      153.76      2.33 o 
  -3   2   1      142.37      162.23      2.95 o 
  -2   2   1      656.69      675.59      7.74 o 
  -1   2   1     3307.83     3037.94     55.87 o 
   0   2   1      473.30      447.26      4.41 o 
   1   2   1      113.21       98.15      1.48 o 
   3   2   1     4834.98     4781.17    151.27 o 
   4   2   1      456.30      498.43      6.05 o 
   5   2   1      153.02      162.60      3.02 o 
   6   2   1      691.88      768.82     11.52 o 
   7   2   1       21.43       17.62      0.60 o 
   8   2   1        6.87        4.95      0.26 o 
   9   2   1       25.81       15.71      0.50 o 
  10   2   1      124.73      106.29      2.26 o 
  11   2   1       22.52       20.33      0.84 o 
  12   2   1       18.87       15.35      0.97 o 
  13   2   1       38.77       45.11      1.58 o 
  14   2   1        1.45        1.66      1.87 o 
  15   2   1       15.48       16.77      1.74 o 
 -14   3   1        1.98       -1.07      1.34 o 
 -13   3   1        9.83       10.74      0.98 o 
 -12   3   1        3.67        6.85      1.04 o 
 -11   3   1       11.90       13.29      0.92 o 
 -10   3   1       42.89       45.72      1.37 o 
  -9   3   1       54.09       52.30      2.60 o 
  -8   3   1        4.93        4.12      0.66 o 
  -7   3   1      871.23      820.76     12.78 o 
  -6   3   1        0.02        0.07      0.22 o 
  -5   3   1       93.29       97.22      3.76 o 
  -4   3   1       17.54       12.61      0.43 o 
  -3   3   1      179.42      203.46      4.62 o 
  -2   3   1       11.36       17.09      0.48 o 
  -1   3   1     1039.79      996.11     10.07 o 
   0   3   1       76.39       85.04      0.87 o 
   1   3   1       11.32       11.83      0.21 o 
   2   3   1      333.27      325.40      3.67 o 
   3   3   1       16.16       12.34      0.46 o 
   4   3   1      291.97      340.00      3.97 o 
   5   3   1      264.02      293.48      8.69 o 
   6   3   1      555.44      617.66     15.63 o 
   7   3   1       68.09       69.09      1.29 o 
   8   3   1        0.43        0.34      0.33 o 
   9   3   1       19.35       21.15      0.73 o 
  10   3   1        8.45        3.49      0.79 o 
  11   3   1        2.74        4.48      0.90 o 
  12   3   1       40.27       41.23      3.45 o 
  13   3   1        1.43       -0.09      0.81 o 
  14   3   1       42.40       42.42      1.43 o 
  15   3   1        1.60        0.57      0.90 o 
 -13   4   1        9.99        7.74      1.16 o 
 -12   4   1        8.83        9.37      0.89 o 
 -11   4   1       87.56       95.59      2.70 o 
 -10   4   1        1.10        1.21      1.04 o 
  -9   4   1       18.62       17.97      0.70 o 
  -8   4   1       17.92       17.29      0.67 o 
  -7   4   1     1213.01     1220.82     18.51 o 
  -6   4   1      719.23      702.84      9.95 o 
  -5   4   1       11.75       22.88      1.23 o 
  -4   4   1      102.41      124.00      1.99 o 
  -3   4   1       75.37       83.20      1.21 o 
  -2   4   1       81.63       75.13      0.94 o 
  -1   4   1      928.66      896.48     19.88 o 
   0   4   1      126.55      136.33      2.42 o 
   1   4   1       70.81       71.60      1.02 o 
   2   4   1     1064.96     1009.60     15.88 o 
   3   4   1        8.86        8.80      0.23 o 
   4   4   1      529.35      590.63     12.21 o 
   5   4   1      105.71      113.75      2.11 o 
   6   4   1       31.03       35.53      1.99 o 
   7   4   1      154.73      163.56      2.48 o 
   8   4   1        6.39        5.22      0.50 o 
   9   4   1       31.09       29.89      1.01 o 
  10   4   1        1.88        4.65      0.56 o 
  11   4   1        0.02        1.29      0.78 o 
  12   4   1       25.34       25.39      1.14 o 
  13   4   1       12.22       11.42      0.94 o 
  14   4   1       90.47      103.90      4.53 o 
  15   4   1       81.77       90.16      3.78 o 
 -13   5   1       15.73       13.36      1.73 o 
 -12   5   1       20.28       19.52      1.43 o 
 -11   5   1        3.98        2.93      0.97 o 
 -10   5   1        8.17       10.35      1.15 o 
  -9   5   1       24.45       26.34      1.40 o 
  -8   5   1       20.79       22.45      0.79 o 
  -7   5   1      140.17      141.26      2.63 o 
  -6   5   1       11.61       11.47      1.35 o 
  -5   5   1      150.95      141.22      2.45 o 
  -4   5   1      434.15      434.27     11.02 o 
  -3   5   1       68.35       91.09      1.53 o 
  -2   5   1      337.22      395.42      5.38 o 
  -1   5   1      164.40      167.05      3.06 o 
   0   5   1        6.46        7.44      0.21 o 
   1   5   1      175.45      206.05      3.18 o 
   2   5   1       14.28        8.22      0.23 o 
   3   5   1      159.36      162.46      1.97 o 
   4   5   1       36.26       45.23      0.87 o 
   5   5   1       48.95       55.80      1.65 o 
   6   5   1       24.49       23.49      0.98 o 
   7   5   1      194.90      200.88      6.14 o 
   8   5   1        0.65        1.90      0.39 o 
   9   5   1      162.23      153.36      2.94 o 
  10   5   1       47.42       56.13      1.94 o 
  11   5   1       15.41       17.27      1.07 o 
  12   5   1       24.46       26.08      1.10 o 
  13   5   1        0.29        0.95      0.75 o 
  14   5   1       10.77       14.10      2.38 o 
  15   5   1      117.93      131.08      3.73 o 
 -12   6   1        0.22        1.85      0.94 o 
 -11   6   1        0.11        0.06      0.90 o 
 -10   6   1        0.08        0.97      0.97 o 
  -9   6   1        2.48        3.33      1.03 o 
  -8   6   1       15.89       15.62      0.71 o 
  -7   6   1       20.95       19.98      0.70 o 
  -6   6   1      539.53      532.58      7.83 o 
  -5   6   1      200.12      201.83      3.03 o 
  -4   6   1      111.21      106.21      1.74 o 
  -3   6   1       40.85       38.10      0.71 o 
  -2   6   1      747.99      782.66      9.74 o 
  -1   6   1        0.04        0.20      0.33 o 
   0   6   1       59.09       72.25      1.48 o 
   1   6   1       63.17       74.94      1.17 o 
   2   6   1       93.20      110.24      2.73 o 
   3   6   1        0.06        0.73      0.71 o 
   4   6   1     1467.44     1439.78     20.76 o 
   5   6   1      166.85      140.10      2.42 o 
   6   6   1      351.47      368.76      6.31 o 
   7   6   1       42.17       36.84      0.97 o 
   8   6   1        4.25        3.70      0.81 o 
   9   6   1        2.13        1.84      0.46 o 
  10   6   1       25.68       23.43      1.77 o 
  11   6   1       39.69       40.85      1.93 o 
  12   6   1        1.68        1.88      0.56 o 
  13   6   1        0.91        2.69      1.70 o 
  14   6   1        2.90        1.82      1.52 o 
  15   6   1       41.05       47.60      1.74 o 
 -11   7   1        0.05        1.69      1.07 o 
 -10   7   1       22.67       24.37      4.55 o 
  -9   7   1        0.47        0.60      1.93 o 
  -8   7   1       11.60       11.60      0.68 o 
  -7   7   1        8.25        7.91      0.67 o 
  -6   7   1       96.75       92.15      3.63 o 
  -5   7   1       34.49       33.36      0.99 o 
  -4   7   1       91.26       92.00      3.62 o 
  -3   7   1      210.10      208.84      3.61 o 
  -2   7   1      217.84      206.13      4.21 o 
  -1   7   1       17.63       16.11      0.63 o 
   0   7   1        2.04        2.25      0.23 o 
   1   7   1       36.53       35.95      1.48 o 
   2   7   1       65.41       68.93      1.68 o 
   3   7   1       20.47       24.09      0.78 o 
   4   7   1        5.56        1.33      0.21 o 
   5   7   1        0.20        0.23      0.63 o 
   6   7   1      163.00      177.40      3.41 o 
   7   7   1       49.26       45.78      1.14 o 
   8   7   1      562.64      528.71      9.33 o 
   9   7   1        0.78        0.64      0.41 o 
  10   7   1       14.66       18.67      0.74 o 
  11   7   1       84.57       90.22      2.51 o 
  12   7   1        6.85        7.48      0.91 o 
  13   7   1        5.94        9.25      0.98 o 
  14   7   1       12.47       13.70      1.17 o 
  15   7   1        2.19        3.83      1.38 o 
 -10   8   1       36.27       31.34      2.03 o 
  -9   8   1        0.07       -0.56      1.02 o 
  -8   8   1       10.85       11.82      0.77 o 
  -7   8   1       62.20       64.97      1.40 o 
  -6   8   1        8.34        8.93      0.80 o 
  -5   8   1       24.35       21.98      0.94 o 
  -4   8   1       12.88       14.81      0.63 o 
  -3   8   1       74.29       70.58      2.61 o 
  -2   8   1        4.17        3.05      0.85 o 
  -1   8   1       13.97       16.89      0.82 o 
   0   8   1       76.60       77.41      2.61 o 
   1   8   1       15.19       17.43      0.43 o 
   2   8   1       45.60       58.10      2.85 o 
   3   8   1       89.58       87.98      2.71 o 
   4   8   1       25.53       27.55      1.01 o 
   5   8   1       74.58       79.14      1.97 o 
   6   8   1       88.73       98.18      2.15 o 
   7   8   1      134.26      125.68      2.57 o 
   8   8   1      672.08      689.13     10.94 o 
   9   8   1       32.91       35.84      2.03 o 
  10   8   1        4.61        4.84      0.60 o 
  11   8   1       13.17       12.81      0.77 o 
  12   8   1       87.48      103.82      2.49 o 
  13   8   1       12.05       13.09      1.37 o 
  14   8   1        0.01        2.72      0.99 o 
  15   8   1        1.49        2.32      1.10 o 
 -10   9   1        2.16        2.07      1.40 o 
  -9   9   1       16.24       15.31      1.56 o 
  -8   9   1       10.21       12.89      0.96 o 
  -7   9   1       12.43       14.70      0.83 o 
  -6   9   1        9.32       11.01      0.84 o 
  -5   9   1        1.39        2.75      0.45 o 
  -4   9   1       96.74       96.74      2.59 o 
  -3   9   1       28.06       28.03      1.21 o 
  -2   9   1       15.82       15.75      1.23 o 
  -1   9   1       56.76       59.99      1.23 o 
   0   9   1      116.81      124.14      2.12 o 
   1   9   1        3.18        2.79      1.33 o 
   2   9   1      397.24      374.05      6.19 o 
   3   9   1       12.98        9.93      0.48 o 
   4   9   1        7.45        8.80      0.48 o 
   5   9   1        4.61        3.03      0.39 o 
   6   9   1        1.39        1.10      0.66 o 
   7   9   1        4.17        2.52      0.46 o 
   8   9   1        4.05        3.62      0.44 o 
   9   9   1       84.31       88.94      3.21 o 
  10   9   1       17.49       16.76      0.82 o 
  11   9   1       17.50       19.27      0.88 o 
  12   9   1       37.67       42.70      1.74 o 
  13   9   1        0.41        1.89      1.31 o 
  14   9   1        0.17        1.26      0.95 o 
  15   9   1        0.13        0.28      1.38 o 
  -8  10   1       58.93       59.58      4.58 o 
  -7  10   1        0.79        0.60      1.18 o 
  -6  10   1        0.22       -0.70      0.91 o 
  -5  10   1       54.82       53.32      1.55 o 
  -4  10   1      161.45      179.27      8.80 o 
  -3  10   1       16.89       19.07      0.71 o 
  -2  10   1        7.58        7.27      0.48 o 
  -1  10   1      135.25      130.47      3.13 o 
   0  10   1        7.50        8.64      0.90 o 
   1  10   1       60.25       58.83      1.46 o 
   2  10   1       22.69       18.55      1.01 o 
   3  10   1        1.55        2.67      0.60 o 
   4  10   1        5.68        5.58      0.98 o 
   5  10   1       15.87       13.50      0.57 o 
   6  10   1        3.95        5.51      0.47 o 
   7  10   1       88.60       81.64      2.86 o 
   8  10   1        0.74        0.34      1.58 o 
   9  10   1       19.49       18.54      0.86 o 
  10  10   1        0.00       -1.04      1.04 o 
  11  10   1        7.64        9.63      1.42 o 
  12  10   1       20.86       21.11      1.58 o 
  13  10   1        5.62        5.44      1.64 o 
  14  10   1       23.24       23.20      1.89 o 
  -7  11   1        0.56        0.98      0.91 o 
  -6  11   1        0.25       -0.63      0.92 o 
  -5  11   1        5.54        8.85      1.35 o 
  -4  11   1       22.81       25.09      1.63 o 
  -3  11   1        1.10        1.98      0.74 o 
  -2  11   1      124.14      132.94      9.29 o 
  -1  11   1        7.69        6.44      1.21 o 
   0  11   1      111.62      118.13      4.02 o 
   1  11   1        4.56        7.34      1.09 o 
   2  11   1      178.69      174.51      4.95 o 
   3  11   1       32.45       31.00      1.04 o 
   4  11   1       26.65       29.79      1.07 o 
   5  11   1       30.26       33.31      0.98 o 
   6  11   1        0.15        0.12      0.48 o 
   7  11   1       28.29       29.43      1.77 o 
   8  11   1       16.76       16.84      1.08 o 
   9  11   1        0.53        1.90      1.07 o 
  10  11   1       36.02       36.33      1.64 o 
  11  11   1        0.99        0.93      0.87 o 
  12  11   1        3.54        3.98      2.19 o 
  13  11   1        3.08        3.60      1.35 o 
  14  11   1        4.46        3.25      1.27 o 
  -6  12   1        0.57       -0.20      0.96 o 
  -5  12   1        3.33        3.49      0.97 o 
  -4  12   1        1.44        1.23      1.28 o 
  -3  12   1        3.04        2.45      2.04 o 
  -2  12   1       27.07       30.77      1.36 o 
  -1  12   1        7.19        6.28      0.83 o 
   0  12   1       64.48       69.39      2.07 o 
   1  12   1      277.27      289.25      5.86 o 
   2  12   1       26.42       26.68      1.28 o 
   3  12   1       36.11       38.71      1.28 o 
   4  12   1       77.92       82.14      2.12 o 
   5  12   1       11.16       10.55      1.19 o 
   6  12   1      105.48      110.04      4.62 o 
   7  12   1       17.01       15.55      1.31 o 
   8  12   1       13.60       15.10      1.04 o 
   9  12   1       14.21       14.42      1.15 o 
  10  12   1       15.36       15.07      1.42 o 
  11  12   1        5.03        7.63      1.43 o 
  12  12   1       23.90       26.49      1.86 o 
  13  12   1        1.88       -0.50      1.09 o 
  -4  13   1        3.04        3.78      1.01 o 
  -3  13   1       10.99        9.44      1.69 o 
  -2  13   1        3.54        4.86      1.06 o 
  -1  13   1       13.90       15.61      0.96 o 
   0  13   1        8.19        9.15      2.50 o 
   1  13   1       92.38      101.14      3.91 o 
   2  13   1       17.40       17.63      1.04 o 
   3  13   1        8.02        8.77      0.96 o 
   4  13   1        2.99        1.99      0.93 o 
   5  13   1       18.78       21.95      1.59 o 
   6  13   1        3.62        1.78      0.85 o 
   7  13   1       81.41       88.42      2.89 o 
   8  13   1        0.26        0.71      0.86 o 
   9  13   1       21.78       25.79      1.68 o 
  10  13   1        1.84        0.87      0.88 o 
  11  13   1        7.29        7.41      1.06 o 
  12  13   1       17.23       13.38      1.53 o 
  -2  14   1        0.49       -0.27      2.07 o 
  -1  14   1        0.01        0.31      1.54 o 
   0  14   1        1.75        2.56      0.84 o 
   1  14   1        3.96        5.42      1.00 o 
   2  14   1        3.69        4.61      1.00 o 
   3  14   1        6.50        7.24      1.15 o 
   4  14   1        0.06       -0.24      0.87 o 
   5  14   1        4.04        5.03      0.79 o 
   6  14   1        0.09       -0.33      1.37 o 
   7  14   1       15.39       15.58      1.22 o 
   8  14   1        0.00        3.84      1.34 o 
   9  14   1        7.60        6.20      1.08 o 
  10  14   1        9.70       13.07      1.53 o 
  11  14   1       43.13       40.22      3.06 o 
   0  15   1        2.47        2.35      1.51 o 
   1  15   1       11.26       11.47      1.11 o 
   2  15   1        0.86        1.40      0.84 o 
   3  15   1       16.08       16.84      1.15 o 
   4  15   1       16.10       15.60      3.32 o 
   5  15   1        0.78        1.65      0.81 o 
   6  15   1        0.19       -0.25      0.89 o 
   7  15   1       10.57        9.42      1.27 o 
   8  15   1        0.48        0.86      2.47 o 
   9  15   1        8.13        7.58      1.57 o 
  -8 -14   2        2.58        2.95      1.33 o 
  -7 -14   2        0.15       -0.23      1.88 o 
  -6 -14   2        5.52        2.25      1.84 o 
  -5 -14   2       16.46       12.54      1.24 o 
  -4 -14   2       16.95       13.08      1.28 o 
  -3 -14   2       32.03       29.01      1.78 o 
  -2 -14   2        2.08        2.63      1.02 o 
  -1 -14   2        7.30        5.77      1.39 o 
   0 -14   2        6.81        2.16      1.42 o 
 -10 -13   2        4.33       -0.30      1.26 o 
  -9 -13   2        1.18        0.10      1.31 o 
  -8 -13   2        0.37        0.83      0.90 o 
  -7 -13   2        0.21        1.07      1.21 o 
  -6 -13   2        1.51        1.21      1.25 o 
  -5 -13   2        3.16        4.78      0.97 o 
  -4 -13   2        3.33        3.24      1.59 o 
  -3 -13   2       52.05       56.08      2.50 o 
  -2 -13   2      120.68      125.53      5.08 o 
  -1 -13   2      119.92      120.73      4.83 o 
   0 -13   2       42.49       43.57      3.88 o 
   1 -13   2        7.27        5.37      1.05 o 
   2 -13   2        2.37        2.24      1.97 o 
 -11 -12   2        3.19        3.67      1.90 o 
 -10 -12   2        0.92        0.26      1.24 o 
  -9 -12   2        1.61        2.38      0.90 o 
  -8 -12   2       45.18       44.12      5.07 o 
  -7 -12   2        1.04       -1.23      1.72 o 
  -6 -12   2        2.83        1.23      0.70 o 
  -5 -12   2       14.17       13.29      1.31 o 
  -4 -12   2       19.93       21.78      2.10 o 
  -3 -12   2        8.21        7.47      1.00 o 
  -2 -12   2        1.31       -0.14      0.43 o 
  -1 -12   2      214.72      242.61      5.38 o 
   0 -12   2        2.90        1.08      1.05 o 
   1 -12   2        9.66       10.77      0.88 o 
   2 -12   2       36.42       41.20      2.72 o 
   3 -12   2       21.01       16.54      1.85 o 
   4 -12   2        4.97        4.01      1.60 o 
 -12 -11   2        1.60        0.89      0.91 o 
 -11 -11   2        3.72        2.86      0.95 o 
 -10 -11   2       70.92       69.18      2.80 o 
  -9 -11   2       50.95       50.88      6.45 o 
  -8 -11   2       15.36       13.92      1.07 o 
  -7 -11   2       43.24       43.13      2.70 o 
  -6 -11   2        3.01        3.22      0.61 o 
  -5 -11   2        0.53        0.45      1.05 o 
  -4 -11   2        0.37        0.84      1.00 o 
  -3 -11   2       66.71       64.86      2.20 o 
  -2 -11   2        3.04        5.82      0.85 o 
  -1 -11   2        8.99       11.59      0.85 o 
   0 -11   2       35.16       34.68      1.72 o 
   1 -11   2        0.08       -0.46      1.29 o 
   2 -11   2       20.76       23.23      1.31 o 
   3 -11   2       29.36       25.85      1.44 o 
   4 -11   2       25.40       26.29      3.74 o 
   5 -11   2        7.81       10.44      2.04 o 
   6 -11   2        0.43        1.72      1.33 o 
 -13 -10   2        3.29        3.23      0.93 o 
 -12 -10   2        1.91        2.18      1.83 o 
 -11 -10   2       76.47       83.42      3.02 o 
 -10 -10   2        1.17        2.12      0.71 o 
  -9 -10   2        8.68        8.13      0.72 o 
  -8 -10   2       24.59       23.62      2.17 o 
  -7 -10   2        7.17        7.84      0.66 o 
  -6 -10   2        1.38        1.23      0.57 o 
  -5 -10   2       24.45       24.35      1.28 o 
  -4 -10   2        0.82       -0.92      0.92 o 
  -3 -10   2       13.64       14.72      1.42 o 
  -2 -10   2        4.89        2.05      0.65 o 
  -1 -10   2       25.38       23.89      0.81 o 
   0 -10   2        0.97       -0.46      0.54 o 
   1 -10   2       22.08       22.90      1.72 o 
   2 -10   2        7.83        7.96      1.35 o 
   3 -10   2        0.12       -0.72      0.78 o 
   4 -10   2       41.36       44.92      2.78 o 
   5 -10   2        0.71        0.62      1.66 o 
   6 -10   2        2.59        5.37      1.39 o 
   7 -10   2        6.42        4.50      1.05 o 
 -14  -9   2        2.25        1.67      1.32 o 
 -13  -9   2        1.49        1.28      1.27 o 
 -12  -9   2       15.53       15.83      1.23 o 
 -11  -9   2       25.45       28.96      1.08 o 
 -10  -9   2       57.42       61.94      1.70 o 
  -9  -9   2      193.50      215.08      4.66 o 
  -8  -9   2       17.84       20.20      1.26 o 
  -7  -9   2      134.41      130.83      2.86 o 
  -6  -9   2        9.04        7.78      0.65 o 
  -5  -9   2        7.42        6.68      0.75 o 
  -4  -9   2       12.38       13.23      0.97 o 
  -3  -9   2        1.84       -0.17      2.87 o 
  -2  -9   2       19.64       20.22      0.73 o 
  -1  -9   2        7.93        7.18      1.54 o 
   0  -9   2      142.48      144.38      2.62 o 
   1  -9   2       14.18       12.43      0.60 o 
   2  -9   2        1.18        0.62      0.40 o 
   3  -9   2       25.49       24.12      2.17 o 
   4  -9   2       23.26       24.16      1.08 o 
   5  -9   2        7.51        7.96      0.78 o 
   6  -9   2       33.17       34.48      1.80 o 
   7  -9   2        5.33        3.85      1.49 o 
   8  -9   2        4.37        2.51      1.09 o 
 -14  -8   2       26.41       27.58      1.81 o 
 -13  -8   2        1.13        0.35      1.56 o 
 -12  -8   2        1.82        2.16      0.79 o 
 -11  -8   2        1.83        1.58      0.81 o 
 -10  -8   2        1.55        2.66      0.59 o 
  -9  -8   2       29.23       32.69      1.12 o 
  -8  -8   2      114.13      113.78      2.57 o 
  -7  -8   2      129.15      132.02      2.74 o 
  -6  -8   2       43.22       46.32      1.18 o 
  -5  -8   2        5.35        5.60      0.77 o 
  -4  -8   2        4.40        2.46      0.68 o 
  -3  -8   2      140.96      140.68      5.43 o 
  -2  -8   2       36.91       44.24      0.88 o 
  -1  -8   2        1.95        0.65      0.35 o 
   0  -8   2       23.89       16.32      1.45 o 
   1  -8   2       29.15       23.04      0.78 o 
   2  -8   2       49.69       47.45      1.14 o 
   3  -8   2        4.63        6.95      1.15 o 
   4  -8   2       14.88       13.68      0.66 o 
   5  -8   2       18.09       18.02      2.00 o 
   6  -8   2       72.30       71.77      1.89 o 
   7  -8   2       18.91       21.43      1.23 o 
   8  -8   2        3.01        2.52      1.26 o 
   9  -8   2        5.49        6.77      0.83 o 
 -15  -7   2        0.37        0.90      0.86 o 
 -14  -7   2       14.01       15.62      1.33 o 
 -13  -7   2        0.47        1.07      0.80 o 
 -12  -7   2       21.09       22.38      1.00 o 
 -11  -7   2        0.10       -0.57      0.97 o 
 -10  -7   2        1.44        1.69      1.21 o 
  -9  -7   2        2.42        3.77      1.16 o 
  -8  -7   2       29.06       30.32      1.21 o 
  -7  -7   2       25.90       23.46      0.80 o 
  -6  -7   2       24.03       28.34      0.89 o 
  -5  -7   2        0.00        1.20      0.51 o 
  -4  -7   2        0.60        1.06      0.45 o 
  -3  -7   2      131.76      128.08      2.30 o 
  -2  -7   2       61.92       67.31      2.10 o 
  -1  -7   2        9.27        9.64      0.35 o 
   0  -7   2        1.20        1.79      0.35 o 
   1  -7   2      673.60      647.89      8.37 o 
   2  -7   2       10.69        7.73      0.45 o 
   3  -7   2        0.54        0.48      0.31 o 
   4  -7   2        7.22        7.77      0.36 o 
   5  -7   2       51.02       50.47      2.80 o 
   6  -7   2        5.54        6.92      0.95 o 
   7  -7   2       14.65       17.17      0.95 o 
   8  -7   2       66.23       68.99      2.54 o 
   9  -7   2        7.24        8.48      1.57 o 
  10  -7   2        0.02        0.08      1.04 o 
 -15  -6   2        5.41        5.53      0.87 o 
 -14  -6   2       12.28       14.37      1.62 o 
 -13  -6   2       15.51       15.66      1.27 o 
 -12  -6   2        8.58        9.31      0.81 o 
 -11  -6   2       51.37       58.87      1.68 o 
 -10  -6   2       13.38       12.38      0.68 o 
  -9  -6   2      278.85      290.50      5.10 o 
  -8  -6   2       44.77       43.51      1.15 o 
  -7  -6   2        6.37        6.46      0.48 o 
  -6  -6   2      115.96      105.02      2.27 o 
  -5  -6   2      133.25      125.13      2.43 o 
  -4  -6   2      102.81      106.66      2.13 o 
  -3  -6   2        6.03        8.32      0.99 o 
  -2  -6   2       33.69       28.65      1.32 o 
  -1  -6   2       89.03       89.27      4.37 o 
   0  -6   2       30.33       26.87      1.15 o 
   1  -6   2       27.67       26.07      0.87 o 
   2  -6   2      957.87      954.10     18.28 o 
   3  -6   2       40.28       39.36      0.81 o 
   4  -6   2      110.30      103.08      1.74 o 
   5  -6   2       30.94       33.65      0.77 o 
   6  -6   2       27.41       26.94      1.11 o 
   7  -6   2      138.88      143.32      3.18 o 
   8  -6   2       21.82       24.40      1.41 o 
   9  -6   2        1.95        3.33      1.30 o 
  10  -6   2        0.76        2.87      0.78 o 
  11  -6   2       19.98       19.07      1.78 o 
 -15  -5   2      158.91      182.66      5.16 o 
 -14  -5   2        4.94        4.47      0.77 o 
 -13  -5   2        1.69        2.71      0.67 o 
 -12  -5   2       24.98       25.30      1.01 o 
 -11  -5   2       21.99       25.85      1.06 o 
 -10  -5   2       83.26       77.56      2.12 o 
  -9  -5   2      115.60      109.05      2.20 o 
  -8  -5   2      398.42      442.04      7.41 o 
  -7  -5   2       24.39       29.39      0.85 o 
  -6  -5   2      265.40      250.93      4.75 o 
  -5  -5   2        0.38        0.01      0.39 o 
  -4  -5   2        0.26        1.22      0.25 o 
  -3  -5   2        0.20        1.10      0.31 o 
  -2  -5   2      243.87      264.70      9.35 o 
  -1  -5   2      237.31      243.08      6.70 o 
   0  -5   2      122.73       99.89      2.31 o 
   1  -5   2       11.45       19.93      0.40 o 
   2  -5   2       60.94       85.66      1.79 o 
   3  -5   2      160.43      160.57      2.05 o 
   4  -5   2       95.58       92.78      1.54 o 
   5  -5   2        5.91        7.47      0.37 o 
   6  -5   2       90.84       92.18      1.56 o 
   7  -5   2       27.59       24.60      0.80 o 
   8  -5   2      198.97      207.65      3.39 o 
   9  -5   2        0.08        1.09      0.54 o 
  10  -5   2       19.98       21.44      0.96 o 
  11  -5   2       10.98       10.10      1.05 o 
  12  -5   2        1.09        0.67      1.55 o 
 -15  -4   2       35.97       36.26      1.60 o 
 -14  -4   2       45.60       46.97      1.60 o 
 -13  -4   2        4.66        2.55      0.95 o 
 -12  -4   2        4.23        4.15      1.37 o 
 -11  -4   2        0.39       -0.40      0.61 o 
 -10  -4   2       42.79       42.99      1.23 o 
  -9  -4   2      175.36      166.01      3.15 o 
  -8  -4   2       68.10       71.81      1.61 o 
  -7  -4   2       62.17       58.38      1.32 o 
  -6  -4   2       22.21       29.81      0.76 o 
  -5  -4   2       12.98       10.79      0.68 o 
  -4  -4   2        8.36       11.01      0.34 o 
  -3  -4   2      177.01      181.90      2.35 o 
  -2  -4   2      682.06      724.95     12.61 o 
  -1  -4   2      353.45      381.40      9.53 o 
   0  -4   2       29.20       32.59      0.46 o 
   1  -4   2       46.84       66.70      1.38 o 
   2  -4   2       14.76       13.46      0.59 o 
   3  -4   2        4.00        9.81      0.30 o 
   4  -4   2       60.52       62.27      1.06 o 
   5  -4   2       81.91       80.12      1.24 o 
   6  -4   2      175.37      174.94      4.55 o 
   7  -4   2      178.50      179.89      3.04 o 
   8  -4   2       45.51       44.58      1.66 o 
   9  -4   2       10.10       10.66      1.48 o 
  10  -4   2        1.63        1.60      2.18 o 
  11  -4   2       25.15       27.11      3.31 o 
  12  -4   2       11.39        9.47      1.00 o 
 -15  -3   2        1.36        0.37      0.78 o 
 -14  -3   2        7.55        9.60      1.01 o 
 -13  -3   2        0.41        1.26      1.52 o 
 -12  -3   2       10.75       12.05      1.00 o 
 -11  -3   2        3.90        1.88      0.72 o 
 -10  -3   2       46.06       38.32      1.46 o 
  -9  -3   2       30.25       25.57      1.50 o 
  -8  -3   2       14.63       13.98      0.72 o 
  -7  -3   2      157.98      164.93      2.97 o 
  -6  -3   2      116.86      130.94      2.17 o 
  -5  -3   2      101.18       95.50      2.03 o 
  -4  -3   2       43.27       37.99      0.60 o 
  -3  -3   2      202.80      202.30      2.54 o 
  -2  -3   2      772.62      845.81     12.24 o 
  -1  -3   2      320.47      300.80      5.78 o 
   0  -3   2     2272.43     2261.85     52.11 o 
   1  -3   2       99.34       99.14      2.74 o 
   2  -3   2       50.85       57.64      1.95 o 
   3  -3   2       40.06       37.94      1.23 o 
   4  -3   2        0.26        1.85      0.25 o 
   5  -3   2       11.98        7.32      0.75 o 
   6  -3   2      182.76      208.33      5.94 o 
   7  -3   2      183.85      179.56      8.12 o 
   8  -3   2      158.31      159.00      2.80 o 
   9  -3   2        6.11        6.39      0.69 o 
  10  -3   2       18.47       18.29      0.92 o 
  11  -3   2        2.90        3.26      0.89 o 
  12  -3   2       33.30       38.37      2.60 o 
  13  -3   2        3.57        3.19      1.06 o 
 -15  -2   2        0.00       -0.01      1.00 o 
 -14  -2   2        7.18        8.04      0.93 o 
 -13  -2   2      116.49      126.24      3.02 o 
 -12  -2   2       18.68       15.32      0.99 o 
 -11  -2   2       36.12       39.66      1.74 o 
 -10  -2   2        0.00       -0.20      1.43 o 
  -9  -2   2       12.63       12.93      0.60 o 
  -8  -2   2        1.74        2.70      0.64 o 
  -7  -2   2       47.68       43.05      1.08 o 
  -6  -2   2      681.52      743.99     13.17 o 
  -5  -2   2        0.15       -0.18      0.18 o 
  -4  -2   2      804.19      849.12     10.55 o 
  -3  -2   2        1.37        0.31      0.15 o 
  -2  -2   2       51.75       45.46      1.01 o 
  -1  -2   2      713.02      733.85      7.38 o 
   0  -2   2     4348.11     4434.64     97.53 o 
   1  -2   2      565.85      581.01     16.08 o 
   2  -2   2       76.51      104.61      1.15 o 
   3  -2   2     1574.70     1612.94     35.62 o 
   4  -2   2      110.39      114.01      1.65 o 
   5  -2   2       53.37       56.49      1.56 o 
   6  -2   2       60.43       64.70      2.84 o 
   7  -2   2        2.18        0.69      0.70 o 
   8  -2   2      175.96      181.41      2.97 o 
   9  -2   2        5.66        5.15      0.85 o 
  10  -2   2        0.05        0.16      0.58 o 
  11  -2   2        0.67        0.32      0.75 o 
  12  -2   2       16.08       15.96      1.72 o 
  13  -2   2       43.94       43.34      3.02 o 
 -15  -1   2       15.20       11.66      2.15 o 
 -14  -1   2       11.30       13.05      1.50 o 
 -13  -1   2       29.22       31.15      1.24 o 
 -12  -1   2        0.06        0.08      2.70 o 
 -11  -1   2        0.15        0.62      0.58 o 
 -10  -1   2        4.19        4.21      0.54 o 
  -9  -1   2       58.80       59.88      1.20 o 
  -8  -1   2       57.59       57.14      1.14 o 
  -7  -1   2       17.47       21.34      1.07 o 
  -6  -1   2      141.88      156.61      3.32 o 
  -5  -1   2      328.56      300.53     10.47 o 
  -4  -1   2      199.93      206.73      4.58 o 
  -3  -1   2     1398.82     1452.05     23.15 o 
  -2  -1   2       88.56      111.29      1.49 o 
  -1  -1   2        0.98        0.92      0.15 o 
   1  -1   2       20.62       17.28      0.24 o 
   2  -1   2       44.41       41.36      1.43 o 
   3  -1   2      102.66      140.73      2.92 o 
   4  -1   2      140.08      127.84      1.57 o 
   5  -1   2      107.57      124.25      2.37 o 
   6  -1   2        0.20       -0.18      0.78 o 
   7  -1   2        0.77        0.87      0.98 o 
   8  -1   2       57.71       60.95      1.41 o 
   9  -1   2        1.52        2.52      0.65 o 
  10  -1   2       52.08       50.95      1.40 o 
  11  -1   2       37.18       37.03      1.38 o 
  12  -1   2        0.42        0.75      0.80 o 
  13  -1   2       47.57       50.60      2.44 o 
  14  -1   2        1.43        1.49      0.80 o 
 -15   0   2       11.38       10.75      2.02 o 
 -14   0   2        0.09        0.20      0.65 o 
 -13   0   2        4.46        6.43      2.46 o 
 -12   0   2        6.44        6.27      0.81 o 
 -11   0   2       20.43       24.84      1.07 o 
 -10   0   2        8.20        5.64      0.54 o 
  -9   0   2       45.93       38.89      1.17 o 
  -8   0   2       20.99       18.94      0.53 o 
  -7   0   2       14.09       17.09      0.46 o 
  -6   0   2        0.42        0.25      0.55 o 
  -5   0   2        3.28        2.14      0.20 o 
  -4   0   2        3.10        2.64      0.28 o 
  -3   0   2      865.11      838.25     13.91 o 
  -2   0   2     1183.49     1132.97     34.92 o 
  -1   0   2     2098.48     1955.59     36.26 o 
   0   0   2     2159.92     2130.99     33.31 o 
   1   0   2        0.33        1.83      0.29 o 
   2   0   2     2132.33     1941.23     35.66 o 
   3   0   2      462.07      448.02      5.63 o 
   4   0   2     1292.13     1350.29     19.53 o 
   5   0   2        0.02        0.11      0.23 o 
   6   0   2      112.13      135.61      4.01 o 
   7   0   2        0.55        0.24      0.38 o 
   8   0   2        0.12        1.15      2.08 o 
   9   0   2       10.61       12.51      0.63 o 
  10   0   2       15.82       13.07      0.78 o 
  11   0   2        3.97        3.61      1.11 o 
  12   0   2       91.87       96.13      2.46 o 
  13   0   2      136.83      140.11      3.53 o 
  14   0   2       97.37       98.05     10.75 o 
 -15   1   2        7.98        3.57      1.55 o 
 -14   1   2        1.34        0.57      2.08 o 
 -13   1   2       26.19       33.05      1.68 o 
 -12   1   2       31.57       34.65      1.27 o 
 -11   1   2        2.78        2.61      0.80 o 
 -10   1   2        1.71       -0.52      0.70 o 
  -9   1   2       11.32        7.17      0.67 o 
  -8   1   2        0.03        0.30      0.45 o 
  -7   1   2      136.98      108.93      2.37 o 
  -6   1   2      445.41      461.81      6.53 o 
  -5   1   2       22.17       31.15      0.65 o 
  -4   1   2      205.05      176.16      2.03 o 
  -3   1   2        0.49        0.27      0.13 o 
  -2   1   2       21.20       13.00      0.22 o 
  -1   1   2        1.61        3.74      0.16 o 
   0   1   2      747.11      693.64     18.78 o 
   1   1   2        3.22        4.15      0.22 o 
   2   1   2     3869.91     3743.50     91.48 o 
   3   1   2        0.21       -0.09      0.10 o 
   4   1   2      154.19      171.33      3.61 o 
   5   1   2       74.94      115.65      1.34 o 
   6   1   2        4.36        6.39      0.25 o 
   7   1   2        0.20        1.09      0.16 o 
   8   1   2        2.76        2.47      1.64 o 
   9   1   2       65.78       64.82      1.30 o 
  10   1   2      110.13       96.56      2.71 o 
  11   1   2       35.31       38.49      1.34 o 
  12   1   2        0.54        2.17      0.87 o 
  13   1   2        7.89        7.83      0.82 o 
  14   1   2        7.72        9.26      1.05 o 
  15   1   2       21.85       16.37      2.48 o 
 -14   2   2       13.52       13.09      1.44 o 
 -13   2   2       38.78       44.06      1.87 o 
 -12   2   2       26.12       28.85      2.94 o 
 -11   2   2       58.46       62.14      1.76 o 
 -10   2   2        5.17        6.51      0.69 o 
  -9   2   2      132.63      130.77      3.32 o 
  -8   2   2       26.85       20.21      1.53 o 
  -7   2   2      686.54      632.22     17.06 o 
  -6   2   2      116.81      120.55      2.21 o 
  -5   2   2     1218.86     1248.40     18.26 o 
  -4   2   2       11.82        9.51      0.25 o 
  -3   2   2        4.48        7.36      0.21 o 
  -2   2   2      286.01      338.63      3.75 o 
  -1   2   2     1327.98     1283.09     18.37 o 
   0   2   2       60.59       49.46      0.48 o 
   1   2   2     3303.26     3011.58     67.67 o 
   2   2   2      656.46      643.43      6.93 o 
   3   2   2     1941.36     1939.48     31.00 o 
   4   2   2     2111.77     2038.29     48.06 o 
   5   2   2     1553.45     1641.84     23.72 o 
   6   2   2      622.12      609.56      7.09 o 
   7   2   2      131.52      146.75      3.95 o 
   8   2   2      163.19      163.15      2.38 o 
   9   2   2      550.83      500.57      8.19 o 
  10   2   2        0.35       -0.22      0.49 o 
  11   2   2       43.66       38.07      1.27 o 
  12   2   2        1.33        0.56      0.73 o 
  13   2   2        0.91        3.70      0.92 o 
  14   2   2       42.45       43.46      2.45 o 
  15   2   2       73.38       77.93      2.68 o 
 -14   3   2        5.84        4.58      1.90 o 
 -13   3   2       18.99       21.51      1.65 o 
 -12   3   2        6.81        7.58      1.48 o 
 -11   3   2        8.50        9.76      0.78 o 
 -10   3   2        4.89        4.53      0.62 o 
  -9   3   2        0.89        0.13      0.61 o 
  -8   3   2      337.46      311.67      5.36 o 
  -7   3   2       59.13       53.59      2.17 o 
  -6   3   2      340.61      339.68      5.73 o 
  -5   3   2      427.63      388.74      5.12 o 
  -4   3   2      330.13      360.23      6.76 o 
  -3   3   2      244.97      277.77      3.23 o 
  -2   3   2       17.61       37.98      1.25 o 
  -1   3   2      258.11      249.73      2.52 o 
   0   3   2     4065.01     3810.76     70.66 o 
   1   3   2      164.50      186.62      2.09 o 
   2   3   2       90.08       89.57      1.09 o 
   3   3   2     3369.68     3607.60    115.12 o 
   4   3   2       53.95       68.19      0.87 o 
   5   3   2      133.33      124.61      1.83 o 
   6   3   2      125.89      127.83      2.52 o 
   7   3   2       78.15       84.33      1.87 o 
   8   3   2       49.71       39.87      1.12 o 
   9   3   2      338.53      299.05      5.87 o 
  10   3   2        0.46        0.84      0.72 o 
  11   3   2       27.11       26.36      1.07 o 
  12   3   2       24.41       24.98      1.01 o 
  13   3   2       28.76       28.68      1.15 o 
  14   3   2        1.44        0.66      1.04 o 
  15   3   2      149.88      164.36      4.64 o 
 -13   4   2       28.27       27.36      2.12 o 
 -12   4   2       10.74       12.66      0.96 o 
 -11   4   2        1.52        2.40      0.71 o 
 -10   4   2        0.01        0.67      0.83 o 
  -9   4   2       39.31       40.69      1.12 o 
  -8   4   2       49.82       45.51      1.93 o 
  -7   4   2      121.06      123.79      2.52 o 
  -6   4   2       67.34       67.69      1.78 o 
  -5   4   2       69.09       71.71      1.17 o 
  -4   4   2      125.38      143.09      1.92 o 
  -3   4   2      259.33      270.02      3.57 o 
  -2   4   2     1679.48     1731.28     22.86 o 
  -1   4   2      312.08      332.42      3.41 o 
   0   4   2      863.29      887.89      8.55 o 
   1   4   2       10.30       15.81      0.52 o 
   2   4   2       46.75       55.78      0.76 o 
   3   4   2      233.51      262.17      4.14 o 
   4   4   2      436.93      486.10      7.14 o 
   5   4   2     2018.07     2160.16     53.31 o 
   6   4   2     1194.17     1206.65     19.88 o 
   7   4   2       46.59       45.65      1.77 o 
   8   4   2      277.00      282.43      4.98 o 
   9   4   2       70.41       52.11      1.09 o 
  10   4   2        1.50       -0.07      0.97 o 
  11   4   2       25.03       20.71      0.88 o 
  12   4   2       25.26       26.15      2.03 o 
  13   4   2        0.74        1.88      0.65 o 
  14   4   2        6.35        9.13      2.65 o 
  15   4   2       34.06       32.25      1.44 o 
 -13   5   2       12.68       12.67      2.27 o 
 -12   5   2        0.96        1.46      0.98 o 
 -11   5   2       27.72       31.99      2.44 o 
 -10   5   2        7.73        8.99      0.61 o 
  -9   5   2       34.88       38.54      1.08 o 
  -8   5   2        1.73        1.77      0.42 o 
  -7   5   2        1.27        0.58      0.47 o 
  -6   5   2      159.40      149.33      2.26 o 
  -5   5   2       35.50       26.97      1.23 o 
  -4   5   2       28.90       25.27      0.61 o 
  -3   5   2      223.52      220.11      2.73 o 
  -2   5   2      264.23      280.09      3.14 o 
  -1   5   2      615.38      645.94     14.01 o 
   0   5   2       88.09       89.39      2.88 o 
   1   5   2        0.07        0.80      0.20 o 
   2   5   2      388.12      393.07      6.41 o 
   3   5   2      317.57      347.65      7.64 o 
   4   5   2        5.29        7.75      0.76 o 
   5   5   2       15.69       10.57      0.50 o 
   6   5   2        9.56       12.62      0.50 o 
   7   5   2        0.59        4.86      0.35 o 
   8   5   2      218.66      249.24      4.94 o 
   9   5   2       18.94       19.21      0.76 o 
  10   5   2       83.76       80.88      1.94 o 
  11   5   2        0.82        0.91      0.37 o 
  12   5   2        7.66        7.54      1.14 o 
  13   5   2        8.62       10.84      0.94 o 
  14   5   2       21.94       25.06      1.10 o 
  15   5   2        8.78        9.14      1.18 o 
 -12   6   2        3.05        2.67      0.92 o 
 -11   6   2        6.53        7.35      1.99 o 
 -10   6   2       37.76       39.09      1.36 o 
  -9   6   2        6.12        6.17      0.60 o 
  -8   6   2        5.82        4.93      0.69 o 
  -7   6   2        3.18        2.38      1.06 o 
  -6   6   2      130.84      132.19      2.67 o 
  -5   6   2      604.48      595.32      7.91 o 
  -4   6   2      177.22      169.18      2.53 o 
  -3   6   2      541.66      501.48      6.07 o 
  -2   6   2        0.03        0.98      0.58 o 
  -1   6   2       15.09       15.02      0.31 o 
   0   6   2        0.48        0.18      0.12 o 
   1   6   2       87.48       80.21      3.64 o 
   2   6   2        2.97        1.75      0.13 o 
   3   6   2      683.28      732.54     15.55 o 
   4   6   2        0.04        0.11      0.36 o 
   5   6   2       83.52       86.96      1.52 o 
   6   6   2      143.95      161.54      2.50 o 
   7   6   2      117.26      115.24      2.27 o 
   8   6   2       86.94       87.01      1.65 o 
   9   6   2        8.66       10.48      2.11 o 
  10   6   2       16.84       19.58      0.88 o 
  11   6   2        5.33        4.99      0.65 o 
  12   6   2        0.16        1.52      0.57 o 
  13   6   2        0.01        0.64      1.57 o 
  14   6   2       14.84       18.04      1.02 o 
  15   6   2      120.67      130.77      4.97 o 
 -12   7   2       63.70       42.02      2.94 o 
 -11   7   2       20.75       21.56      1.27 o 
 -10   7   2        5.54        4.32      0.80 o 
  -9   7   2       25.18       23.11      1.31 o 
  -8   7   2        0.48        0.71      0.51 o 
  -7   7   2       24.34       22.02      0.79 o 
  -6   7   2       23.62       25.17      0.61 o 
  -5   7   2       45.91       47.30      1.48 o 
  -4   7   2        0.22        0.26      0.30 o 
  -3   7   2      165.22      133.73      2.37 o 
  -2   7   2      377.26      342.88      4.65 o 
  -1   7   2      118.19       99.89      1.60 o 
   0   7   2       33.79       46.74      0.86 o 
   1   7   2        0.17        3.29      0.38 o 
   2   7   2        0.00        0.51      0.49 o 
   3   7   2       46.43       42.27      1.12 o 
   4   7   2      133.02      145.36      6.89 o 
   5   7   2      177.18      184.90      3.93 o 
   6   7   2       58.34       60.51      1.84 o 
   7   7   2      667.93      643.50     10.05 o 
   8   7   2       64.71       62.96      1.41 o 
   9   7   2      198.92      199.48      3.65 o 
  10   7   2       26.94       27.80      1.02 o 
  11   7   2       22.27       24.64      0.95 o 
  12   7   2      102.12      116.86      2.76 o 
  13   7   2        1.15        1.91      0.87 o 
  14   7   2       38.71       42.12      2.03 o 
  15   7   2       17.15       16.51      1.64 o 
 -11   8   2        0.60        1.67      1.78 o 
 -10   8   2       75.00       78.39      2.68 o 
  -9   8   2        6.06        6.85      1.27 o 
  -8   8   2       32.02       36.71      1.76 o 
  -7   8   2        1.89        1.85      0.61 o 
  -6   8   2       29.36       30.18      2.29 o 
  -5   8   2        5.77        6.54      0.56 o 
  -4   8   2      370.37      355.69      9.99 o 
  -3   8   2       47.68       40.43      0.83 o 
  -2   8   2      292.83      284.59      4.31 o 
  -1   8   2       19.70       23.59      0.62 o 
   0   8   2      153.26      150.58      2.25 o 
   1   8   2      163.42      149.58      2.28 o 
   2   8   2      505.40      531.29     16.03 o 
   3   8   2       95.47       94.66      2.62 o 
   4   8   2      174.22      157.68      6.64 o 
   5   8   2      168.52      173.40      6.90 o 
   6   8   2       58.32       60.09      1.22 o 
   7   8   2      277.32      255.22      4.32 o 
   8   8   2      544.42      559.52      9.05 o 
   9   8   2       40.60       40.76      1.11 o 
  10   8   2       87.20       89.00      2.40 o 
  11   8   2        1.18       -0.75      1.61 o 
  12   8   2        2.13        3.03      0.82 o 
  13   8   2       43.46       47.69      1.92 o 
  14   8   2        5.42        5.88      1.01 o 
  15   8   2        1.86        3.98      1.03 o 
 -10   9   2        0.58        1.89      1.30 o 
  -9   9   2        9.81        9.36      0.93 o 
  -8   9   2        8.76        9.61      0.91 o 
  -7   9   2       21.57       25.78      0.94 o 
  -6   9   2        8.49        6.52      0.49 o 
  -5   9   2        5.96        5.88      0.67 o 
  -4   9   2       38.86       42.64      2.72 o 
  -3   9   2       29.03       27.20      1.65 o 
  -2   9   2      200.29      201.11      6.19 o 
  -1   9   2        0.33       -0.21      0.38 o 
   0   9   2       25.45       19.01      0.58 o 
   1   9   2        2.72        0.79      0.75 o 
   2   9   2       13.63       16.63      0.70 o 
   3   9   2        4.41        4.35      0.49 o 
   4   9   2        8.14        7.45      0.35 o 
   5   9   2      159.74      155.95      5.58 o 
   6   9   2        0.29        0.47      0.26 o 
   7   9   2       16.26       16.49      0.65 o 
   8   9   2       27.40       23.74      0.86 o 
   9   9   2        0.02        0.20      0.47 o 
  10   9   2        7.24        7.24      0.84 o 
  11   9   2        0.03        0.87      1.04 o 
  12   9   2        3.83        4.67      1.28 o 
  13   9   2        1.37       -0.41      1.29 o 
  14   9   2        0.59        1.81      1.00 o 
  15   9   2        2.81        1.32      0.99 o 
  -9  10   2        0.27        0.95      1.88 o 
  -8  10   2        1.13        1.79      1.28 o 
  -7  10   2        7.90        5.64      1.22 o 
  -6  10   2        3.78        4.13      0.74 o 
  -5  10   2      104.55      105.65      2.64 o 
  -4  10   2        7.75        7.02      0.53 o 
  -3  10   2       93.29       87.64      3.58 o 
  -2  10   2       11.74        9.93      0.47 o 
  -1  10   2        2.10        1.82      0.29 o 
   0  10   2      512.40      509.68      8.32 o 
   1  10   2       77.55       77.25      1.81 o 
   2  10   2      140.28      147.26      5.64 o 
   3  10   2       64.52       64.32      1.57 o 
   4  10   2       57.68       56.76      2.21 o 
   5  10   2      117.21      112.36      2.56 o 
   6  10   2       63.68       64.94      1.47 o 
   7  10   2        1.02        0.81      0.78 o 
   8  10   2       11.14       12.59      0.71 o 
   9  10   2       21.56       18.39      1.07 o 
  10  10   2       30.39       34.05      4.51 o 
  11  10   2       13.37       14.71      1.34 o 
  12  10   2       12.54       14.42      1.49 o 
  13  10   2        3.71        3.87      1.29 o 
  14  10   2        0.92        3.36      2.04 o 
  -8  11   2        5.30        3.70      1.99 o 
  -7  11   2        4.77        3.66      1.27 o 
  -6  11   2        3.57        2.49      0.91 o 
  -5  11   2        3.53        4.16      0.97 o 
  -4  11   2       25.23       23.96      1.10 o 
  -3  11   2       40.85       39.55      3.38 o 
  -2  11   2        0.17       -0.68      0.68 o 
  -1  11   2        8.29        8.33      1.21 o 
   0  11   2       56.15       54.88      1.42 o 
   1  11   2      361.21      359.20      6.45 o 
   2  11   2      118.64      120.96      2.60 o 
   3  11   2       93.92       93.46      2.08 o 
   4  11   2      110.10      106.75      2.30 o 
   5  11   2        1.02        1.79      0.48 o 
   6  11   2        0.82        0.85      0.38 o 
   7  11   2        4.51        4.55      0.62 o 
   8  11   2        0.39        0.10      0.68 o 
   9  11   2        0.21        0.03      1.24 o 
  10  11   2        1.63        2.22      0.85 o 
  11  11   2       22.07       22.42      1.40 o 
  12  11   2        8.88        9.43      1.06 o 
  13  11   2        7.81        7.54      2.56 o 
  14  11   2        4.44        3.41      1.04 o 
  -6  12   2        1.26        1.94      1.09 o 
  -5  12   2        0.00       -0.87      0.87 o 
  -4  12   2        0.05        0.41      0.83 o 
  -3  12   2        6.18        8.00      0.88 o 
  -2  12   2       43.98       48.96      1.55 o 
  -1  12   2       29.69       34.79      2.19 o 
   0  12   2       39.94       41.85      1.37 o 
   1  12   2        3.27        1.64      0.94 o 
   2  12   2      106.38      110.60      2.63 o 
   3  12   2        0.42        0.90      0.67 o 
   4  12   2        0.40        1.38      0.76 o 
   5  12   2       52.28       50.39      1.51 o 
   6  12   2        5.13        4.69      1.79 o 
   7  12   2        1.22        1.16      2.56 o 
   8  12   2        0.04       -0.31      0.74 o 
   9  12   2        0.79        1.30      0.78 o 
  10  12   2        0.16        0.56      0.81 o 
  11  12   2        4.75        7.88      1.35 o 
  12  12   2        5.19        2.29      1.29 o 
  13  12   2       12.61       11.37      1.14 o 
  -5  13   2        1.64        0.44      1.33 o 
  -4  13   2        0.69        0.00      0.85 o 
  -3  13   2        3.01        2.80      1.06 o 
  -2  13   2        0.11       -0.05      0.23 o 
  -1  13   2       16.85       20.53      1.16 o 
   0  13   2        9.28       11.85      0.79 o 
   1  13   2        9.32        9.44      0.87 o 
   2  13   2        0.05       -0.05      0.70 o 
   3  13   2        0.17       -0.46      0.71 o 
   4  13   2        6.40        7.97      1.07 o 
   5  13   2        9.46       11.46      1.75 o 
   6  13   2        1.70        1.35      0.69 o 
   7  13   2        3.74        3.28      0.74 o 
   8  13   2        7.84        7.37      1.46 o 
   9  13   2        0.03        1.44      1.18 o 
  10  13   2        4.97        5.54      1.64 o 
  11  13   2        4.36        4.14      1.05 o 
  12  13   2       30.52       27.94      1.73 o 
  -3  14   2        1.84        4.10      1.80 o 
  -2  14   2        4.82        4.91      0.97 o 
  -1  14   2        0.93        0.90      0.80 o 
   0  14   2       13.95       13.10      1.11 o 
   1  14   2        1.35        2.01      0.81 o 
   2  14   2        2.21        2.01      0.81 o 
   3  14   2       14.71       13.18      1.08 o 
   4  14   2       29.29       29.41      1.22 o 
   5  14   2       59.71       67.92      2.89 o 
   6  14   2        7.38        7.85      1.67 o 
   7  14   2        7.23        8.17      1.19 o 
   8  14   2        4.46        2.22      1.31 o 
   9  14   2        9.34        9.18      1.07 o 
  10  14   2        2.32        4.99      1.36 o 
  11  14   2       28.39       23.85      1.84 o 
  -1  15   2       11.76        9.65      1.20 o 
   0  15   2        0.45        2.28      0.98 o 
   1  15   2        7.02        8.15      1.62 o 
   2  15   2        6.58        4.65      1.24 o 
   3  15   2        5.96       10.37      1.51 o 
   4  15   2        3.34        4.66      0.86 o 
   5  15   2        0.08        1.50      0.87 o 
   6  15   2        1.00        0.83      0.88 o 
   7  15   2        5.36        5.08      1.52 o 
   8  15   2        0.83        2.19      1.09 o 
   9  15   2       14.10       13.21      1.85 o 
  -7 -13   3       23.43       20.06      2.75 o 
  -6 -13   3        8.90        7.69      1.12 o 
  -5 -13   3        1.07       -1.70      1.70 o 
  -4 -13   3        2.26        3.35      1.26 o 
  -3 -13   3        7.18        7.51      1.44 o 
  -2 -13   3      118.90      100.38      8.99 o 
  -1 -13   3        0.38        0.24      0.87 o 
   0 -13   3       74.07       55.89      3.68 o 
   1 -13   3       19.06       14.89      1.75 o 
 -10 -12   3        0.00        0.95      1.25 o 
  -9 -12   3        0.01       -0.05      1.27 o 
  -8 -12   3        1.96        1.19      0.85 o 
  -7 -12   3        0.64        0.06      0.86 o 
  -6 -12   3        0.29       -0.11      0.63 o 
  -5 -12   3        6.28        7.01      0.98 o 
  -4 -12   3       16.36       15.46      1.56 o 
  -3 -12   3        3.59        3.06      0.90 o 
  -2 -12   3       55.21       52.84      3.64 o 
  -1 -12   3       22.62       26.00      3.64 o 
   0 -12   3       28.58       23.90      1.48 o 
   1 -12   3       15.69       12.68      1.16 o 
   2 -12   3        1.06        0.32      1.25 o 
   3 -12   3       30.27       27.13      2.81 o 
   4 -12   3       23.16       12.98      1.81 o 
 -11 -11   3        0.14        0.33      1.24 o 
 -10 -11   3       39.20       34.13      4.82 o 
  -9 -11   3        0.61        1.11      2.23 o 
  -8 -11   3       19.08       20.91      1.10 o 
  -7 -11   3       35.57       34.78      1.26 o 
  -6 -11   3        1.83        2.31      0.98 o 
  -5 -11   3        3.03        2.18      0.77 o 
  -4 -11   3        7.42        6.62      0.90 o 
  -3 -11   3        1.79        1.33      1.05 o 
  -2 -11   3        5.98        4.88      1.38 o 
  -1 -11   3        0.48        1.29      0.86 o 
   0 -11   3       54.83       59.82      2.29 o 
   1 -11   3        1.68        2.15      0.90 o 
   2 -11   3       67.94       80.95      3.05 o 
   3 -11   3       31.29       28.50      4.07 o 
   4 -11   3       39.76       36.84      1.99 o 
   5 -11   3        9.07        9.74      1.69 o 
 -12 -10   3       10.09        8.71      1.51 o 
 -11 -10   3       12.74       10.27      1.55 o 
 -10 -10   3       94.41       93.01      4.54 o 
  -9 -10   3       50.26       55.26      1.66 o 
  -8 -10   3       47.28       48.50      3.71 o 
  -7 -10   3       18.84       17.76      1.36 o 
  -6 -10   3        0.39        0.13      0.43 o 
  -5 -10   3       20.45       20.91      1.22 o 
  -4 -10   3       12.05       15.45      1.05 o 
  -3 -10   3        0.36        1.36      1.15 o 
  -2 -10   3       94.69       98.83      2.94 o 
  -1 -10   3       19.63       18.37      1.45 o 
   0 -10   3        1.55        0.05      2.28 o 
   1 -10   3       24.63       24.43      1.45 o 
   2 -10   3        4.13        1.95      2.10 o 
   3 -10   3        1.41        0.46      0.58 o 
   4 -10   3       14.74       15.91      3.22 o 
   5 -10   3       14.01       14.03      2.22 o 
   6 -10   3        0.01        0.10      0.90 o 
   7 -10   3        1.05        0.63      1.49 o 
 -13  -9   3        2.25        3.25      1.25 o 
 -12  -9   3        4.79        4.17      1.02 o 
 -11  -9   3        3.55        4.35      0.91 o 
 -10  -9   3       39.23       39.62      1.44 o 
  -9  -9   3        1.82        0.95      0.65 o 
  -8  -9   3      560.59      593.51     11.48 o 
  -7  -9   3      155.43      159.01      3.53 o 
  -6  -9   3        1.80        0.86      0.49 o 
  -5  -9   3        1.19        4.96      1.15 o 
  -4  -9   3       37.75       42.61      2.08 o 
  -3  -9   3       38.58       44.63      1.50 o 
  -2  -9   3       44.88       50.34      1.38 o 
  -1  -9   3       14.25       13.15      0.80 o 
   0  -9   3       70.20       71.88      1.59 o 
   1  -9   3        7.55        7.44      0.51 o 
   2  -9   3        0.95        1.99      0.65 o 
   3  -9   3        1.98        2.40      0.72 o 
   4  -9   3        3.52        4.79      1.31 o 
   5  -9   3        2.24        3.00      1.04 o 
   6  -9   3        6.77        7.17      0.87 o 
   7  -9   3        0.64       -0.72      0.82 o 
   8  -9   3        1.15       -1.28      1.28 o 
 -13  -8   3        0.73        1.54      0.83 o 
 -12  -8   3        9.39        9.71      1.54 o 
 -11  -8   3        0.10        0.17      0.66 o 
 -10  -8   3        1.37        0.57      0.64 o 
  -9  -8   3       51.74       58.51      1.62 o 
  -8  -8   3       69.12       71.48      1.99 o 
  -7  -8   3      136.43      136.99      5.00 o 
  -6  -8   3       22.59       23.02      0.93 o 
  -5  -8   3      161.94      158.11      3.69 o 
  -4  -8   3       26.01       25.72      1.04 o 
  -3  -8   3        7.85        9.65      0.72 o 
  -2  -8   3        0.72        0.54      0.63 o 
  -1  -8   3       43.09       45.67      1.12 o 
   0  -8   3        5.47        2.67      0.45 o 
   1  -8   3        6.82        5.25      0.56 o 
   2  -8   3        0.06       -0.21      0.50 o 
   3  -8   3        5.56        5.77      0.67 o 
   4  -8   3        3.77        4.00      0.65 o 
   5  -8   3       14.30       14.65      0.90 o 
   6  -8   3       36.62       37.33      1.25 o 
   7  -8   3       46.46       47.53      1.49 o 
   8  -8   3       12.76       10.74      1.02 o 
   9  -8   3        6.97        5.52      1.57 o 
 -14  -7   3        2.14        1.68      1.01 o 
 -13  -7   3        0.00        1.26      0.68 o 
 -12  -7   3        0.01        0.96      0.90 o 
 -11  -7   3        0.14        0.59      1.07 o 
 -10  -7   3        4.46        4.28      0.63 o 
  -9  -7   3       29.47       29.28      1.15 o 
  -8  -7   3        8.34        8.08      0.62 o 
  -7  -7   3      124.93      133.30      2.70 o 
  -6  -7   3      144.68      140.89      2.81 o 
  -5  -7   3       81.64       94.76      2.10 o 
  -4  -7   3       27.07       31.49      1.21 o 
  -3  -7   3       66.51       64.70      1.36 o 
  -2  -7   3       31.63       25.88      0.69 o 
  -1  -7   3       52.35       48.00      3.37 o 
   0  -7   3       27.44       22.02      1.76 o 
   1  -7   3       99.95       87.14      1.62 o 
   2  -7   3      176.50      179.83      2.98 o 
   3  -7   3       56.79       51.12      2.35 o 
   4  -7   3       13.08       12.77      0.81 o 
   5  -7   3        9.07        8.08      1.58 o 
   6  -7   3        7.92        9.41      0.81 o 
   7  -7   3        7.35        8.35      0.86 o 
   8  -7   3        6.64        9.31      0.96 o 
   9  -7   3        4.72        2.04      1.22 o 
  10  -7   3        1.48        1.88      2.30 o 
 -15  -6   3       26.25       19.90      2.58 o 
 -14  -6   3        8.39        8.59      0.94 o 
 -13  -6   3        0.80        0.05      0.75 o 
 -12  -6   3        1.99        2.51      0.89 o 
 -11  -6   3       21.76       21.14      1.87 o 
 -10  -6   3        3.70        3.34      0.58 o 
  -9  -6   3        3.90        4.31      1.35 o 
  -8  -6   3       77.50       79.21      1.73 o 
  -7  -6   3      117.94      115.45      2.34 o 
  -6  -6   3        7.74        9.29      1.05 o 
  -5  -6   3       38.81       39.74      1.07 o 
  -4  -6   3       59.39       57.74      1.60 o 
  -3  -6   3      151.79      150.58      2.87 o 
  -2  -6   3        2.10        2.32      0.30 o 
  -1  -6   3       55.34       49.93      1.01 o 
   0  -6   3       47.52       46.33      1.48 o 
   1  -6   3       86.63       88.95      1.46 o 
   2  -6   3        0.03        1.51      0.24 o 
   3  -6   3      254.72      223.60      3.25 o 
   4  -6   3       20.41       22.82      0.59 o 
   5  -6   3        9.75        8.07      0.41 o 
   6  -6   3       18.63       21.33      0.70 o 
   7  -6   3      156.76      160.66      3.60 o 
   8  -6   3       26.49       26.68      1.10 o 
   9  -6   3        5.72        5.71      0.85 o 
  10  -6   3        9.35        9.16      1.00 o 
  11  -6   3        2.21        2.13      1.21 o 
 -15  -5   3       99.77      116.53      6.35 o 
 -14  -5   3       32.13       34.08      1.63 o 
 -13  -5   3       19.55       21.58      1.15 o 
 -12  -5   3        1.95        2.08      0.63 o 
 -11  -5   3        9.98        8.01      0.70 o 
 -10  -5   3        5.96        5.32      0.86 o 
  -9  -5   3        0.08        0.62      0.49 o 
  -8  -5   3       54.35       55.84      1.47 o 
  -7  -5   3        8.70        7.58      0.57 o 
  -6  -5   3       14.76       13.52      1.01 o 
  -5  -5   3       13.82       12.58      1.32 o 
  -4  -5   3        0.78        1.06      0.30 o 
  -3  -5   3        0.46        1.63      0.93 o 
  -2  -5   3        8.95        7.68      0.28 o 
  -1  -5   3       70.21       71.14      0.98 o 
   0  -5   3      257.70      256.52      5.72 o 
   1  -5   3        0.27        0.22      0.20 o 
   2  -5   3       13.31        7.79      0.61 o 
   3  -5   3      422.11      405.79      5.46 o 
   4  -5   3       57.74       64.97      1.15 o 
   5  -5   3      165.31      156.58      2.34 o 
   6  -5   3        6.95        7.42      0.49 o 
   7  -5   3      211.54      224.55      4.04 o 
   8  -5   3      127.34      128.19      2.62 o 
   9  -5   3       52.53       56.32      2.19 o 
  10  -5   3       58.20       59.81      1.84 o 
  11  -5   3        0.66        0.96      1.07 o 
 -15  -4   3       27.83       30.83      2.14 o 
 -14  -4   3        0.99        0.95      0.83 o 
 -13  -4   3       14.62       13.66      0.96 o 
 -12  -4   3        1.05        1.12      0.60 o 
 -11  -4   3        5.48        4.89      0.60 o 
 -10  -4   3        3.26        1.70      0.54 o 
  -9  -4   3      229.92      238.91      5.97 o 
  -8  -4   3      141.09      119.90      2.95 o 
  -7  -4   3      375.55      399.51     12.16 o 
  -6  -4   3      405.90      400.87      6.57 o 
  -5  -4   3        0.72        2.00      0.27 o 
  -4  -4   3        7.80        9.36      0.33 o 
  -3  -4   3        1.29        0.77      0.49 o 
  -2  -4   3       20.41       21.91      0.52 o 
  -1  -4   3       79.09       77.81      1.49 o 
   0  -4   3      338.87      360.68     10.27 o 
   1  -4   3      204.76      212.15      4.22 o 
   2  -4   3       15.76       15.18      0.33 o 
   3  -4   3       58.15       53.91      1.10 o 
   4  -4   3       18.23       13.96      0.47 o 
   5  -4   3      105.09       95.36      1.46 o 
   6  -4   3        1.77        1.68      0.33 o 
   7  -4   3       51.17       48.08      1.15 o 
   8  -4   3       58.96       63.58      3.25 o 
   9  -4   3        0.42        0.26      0.57 o 
  10  -4   3        0.15        0.14      0.84 o 
  11  -4   3       25.43       26.35      4.00 o 
  12  -4   3        0.89        1.35      0.80 o 
 -15  -3   3        2.19       -0.35      1.15 o 
 -14  -3   3       74.79       80.05      6.71 o 
 -13  -3   3       13.75       17.04      1.10 o 
 -12  -3   3       20.49       20.81      0.94 o 
 -11  -3   3       19.35       17.02      0.87 o 
 -10  -3   3       27.79       27.84      1.34 o 
  -9  -3   3        8.51        5.52      0.82 o 
  -8  -3   3        5.82        6.21      0.75 o 
  -7  -3   3       30.73       30.81      0.89 o 
  -6  -3   3      706.51      770.24     22.52 o 
  -5  -3   3     1039.00     1158.91     23.04 o 
  -4  -3   3      111.19      102.30      1.45 o 
  -3  -3   3      157.41      159.24      2.11 o 
  -2  -3   3      156.79      170.06      2.26 o 
  -1  -3   3       18.67       17.78      0.37 o 
   0  -3   3      584.93      682.48     16.78 o 
   1  -3   3     1092.05     1128.44     21.70 o 
   2  -3   3       31.33       39.28      0.56 o 
   3  -3   3        4.54        0.80      0.22 o 
   4  -3   3       53.54       46.23      0.75 o 
   5  -3   3       99.97       99.53      1.46 o 
   6  -3   3       10.13       12.25      1.00 o 
   7  -3   3       27.92       24.25      0.66 o 
   8  -3   3      134.06      120.45      2.76 o 
   9  -3   3        4.50        3.22      0.63 o 
  10  -3   3        3.35        3.42      0.99 o 
  11  -3   3       23.10       23.27      1.34 o 
  12  -3   3       36.61       37.28      3.89 o 
  13  -3   3        0.17       -0.30      1.04 o 
 -14  -2   3       34.23       36.05      1.61 o 
 -13  -2   3        0.14        0.30      0.79 o 
 -12  -2   3        0.09       -0.16      2.28 o 
 -11  -2   3        5.88        6.34      0.68 o 
 -10  -2   3       25.11       22.55      1.52 o 
  -9  -2   3       10.74        9.17      0.46 o 
  -8  -2   3      143.53      135.98      2.37 o 
  -7  -2   3       13.63       12.18      0.55 o 
  -6  -2   3       29.09       27.33      0.64 o 
  -5  -2   3      398.47      454.10      6.33 o 
  -4  -2   3      199.89      195.87      2.48 o 
  -3  -2   3     1023.10      990.02     12.93 o 
  -2  -2   3      295.13      288.32      5.16 o 
  -1  -2   3      998.31     1055.46     16.53 o 
   0  -2   3      632.34      690.75     19.17 o 
   1  -2   3      697.42      750.83     10.46 o 
   2  -2   3      360.30      434.85      4.73 o 
   3  -2   3       26.32       23.86      0.38 o 
   4  -2   3       72.71      101.24      1.31 o 
   5  -2   3        6.17        4.27      0.53 o 
   6  -2   3       28.34       26.78      0.90 o 
   7  -2   3       25.45       30.89      2.10 o 
   8  -2   3        8.12        5.45      1.35 o 
   9  -2   3        0.81        0.57      0.58 o 
  10  -2   3       25.16       26.98      2.18 o 
  11  -2   3        4.34        4.70      1.47 o 
  12  -2   3       66.73       73.56      2.17 o 
  13  -2   3        7.22        8.29      1.71 o 
 -14  -1   3       13.60       16.84      1.23 o 
 -13  -1   3       36.35       41.06      1.50 o 
 -12  -1   3       60.40       63.60      2.14 o 
 -11  -1   3        0.73        2.34      0.77 o 
 -10  -1   3        5.28        3.97      0.58 o 
  -9  -1   3       81.32       62.80      1.28 o 
  -8  -1   3        7.29        6.41      1.00 o 
  -7  -1   3      113.45      108.62      2.36 o 
  -6  -1   3        0.01       -0.13      0.22 o 
  -5  -1   3        7.22        7.10      0.31 o 
  -4  -1   3      129.43      156.12      2.59 o 
  -3  -1   3       49.33       53.63      0.76 o 
  -2  -1   3       75.64       85.03      1.20 o 
  -1  -1   3     2083.09     2151.98     36.08 o 
   0  -1   3     2021.63     2019.00     28.55 o 
   1  -1   3     3631.06     3879.68     87.67 o 
   2  -1   3      382.02      390.77      3.71 o 
   3  -1   3      381.68      379.83      7.63 o 
   4  -1   3       64.84       60.43      0.90 o 
   5  -1   3      185.86      212.25      4.30 o 
   6  -1   3      366.33      394.92      6.44 o 
   7  -1   3       26.31       25.97      1.80 o 
   8  -1   3       80.62       88.16      1.68 o 
   9  -1   3        0.06       -0.49      0.49 o 
  10  -1   3        0.16        1.18      0.71 o 
  11  -1   3        7.38        6.42      0.78 o 
  12  -1   3       27.95       26.58      2.81 o 
  13  -1   3        6.27        6.31      1.00 o 
  14  -1   3       19.94       20.42      3.45 o 
 -14   0   3        1.69        0.56      1.56 o 
 -13   0   3        0.15       -0.38      0.85 o 
 -12   0   3       13.62       18.07      0.99 o 
 -11   0   3       12.71       17.42      1.00 o 
 -10   0   3       26.93       23.09      0.88 o 
  -9   0   3        1.07        1.08      0.36 o 
  -8   0   3       51.92       47.20      0.95 o 
  -7   0   3       34.72       37.81      0.77 o 
  -6   0   3      202.69      200.80      2.76 o 
  -5   0   3     1019.40     1082.24     14.36 o 
  -4   0   3      818.71      880.34     23.03 o 
  -3   0   3       96.47      112.05      1.58 o 
  -2   0   3      102.40       97.40      1.11 o 
  -1   0   3      772.12      782.81     27.33 o 
   1   0   3       88.31       92.60      2.23 o 
   2   0   3       27.97       24.74      0.72 o 
   3   0   3       24.33       34.47      1.63 o 
   4   0   3        5.61        8.88      0.25 o 
   5   0   3     2532.37     2800.59     51.81 o 
   6   0   3      330.87      320.18      4.60 o 
   7   0   3        1.68        1.56      0.33 o 
   8   0   3       21.53       22.84      0.61 o 
   9   0   3       94.81       85.37      1.94 o 
  10   0   3        0.75        1.53      0.94 o 
  11   0   3       49.04       51.16      1.56 o 
  12   0   3       14.98       16.33      1.04 o 
  13   0   3       58.16       67.20      2.00 o 
  14   0   3       40.74       38.00      3.54 o 
 -14   1   3        1.22        2.11      0.92 o 
 -13   1   3       38.79       45.04      1.58 o 
 -12   1   3       32.72       30.15      1.15 o 
 -11   1   3       12.81       15.95      0.90 o 
 -10   1   3        4.43        6.81      0.63 o 
  -9   1   3       16.44       18.15      0.79 o 
  -8   1   3      292.62      264.62      4.64 o 
  -7   1   3      180.18      208.35      3.21 o 
  -6   1   3       91.92       82.84      1.29 o 
  -5   1   3       26.62       19.65      0.42 o 
  -4   1   3       60.85       73.61      1.37 o 
  -3   1   3      128.15      130.20      1.48 o 
  -2   1   3     1080.19     1087.47     21.22 o 
  -1   1   3     2002.14     1864.01     29.94 o 
   0   1   3     3276.21     3166.85     99.03 o 
   1   1   3      119.18      130.99      5.80 o 
   2   1   3      538.82      544.51      7.68 o 
   3   1   3        9.12       10.83      0.57 o 
   4   1   3        0.62        0.23      0.16 o 
   5   1   3      167.48      163.78      2.66 o 
   6   1   3      342.42      350.60      4.65 o 
   7   1   3      151.10      159.63      4.48 o 
   8   1   3        0.37        0.64      0.30 o 
   9   1   3      157.54      132.55      2.63 o 
  10   1   3        6.01        2.66      0.58 o 
  11   1   3       17.51       17.09      0.86 o 
  12   1   3        1.59        0.94      0.68 o 
  13   1   3       26.45       24.51      1.16 o 
  14   1   3        6.78        8.38      1.27 o 
  15   1   3        6.01        5.14      2.17 o 
 -14   2   3        1.88        2.30      1.00 o 
 -13   2   3       85.59       96.46      4.13 o 
 -12   2   3        4.21        4.70      0.94 o 
 -11   2   3        0.17       -0.08      0.57 o 
 -10   2   3       33.60       31.96      1.15 o 
  -9   2   3       18.25       17.86      0.91 o 
  -8   2   3      426.74      430.15      6.93 o 
  -7   2   3      438.99      414.85      8.38 o 
  -6   2   3       28.20       25.53      1.75 o 
  -5   2   3      751.75      772.86     10.45 o 
  -4   2   3       35.61       46.98      0.61 o 
  -3   2   3     1606.64     1589.83     22.72 o 
  -2   2   3      474.62      513.53      4.88 o 
  -1   2   3      212.86      207.32      2.02 o 
   0   2   3      670.65      590.43     10.93 o 
   1   2   3      137.40      139.44      2.50 o 
   2   2   3      140.24      139.13      1.88 o 
   3   2   3      587.63      574.11      5.64 o 
   4   2   3       93.21       88.50      1.55 o 
   5   2   3       67.88       79.51      0.97 o 
   6   2   3        8.22        7.89      0.40 o 
   7   2   3        5.28        2.96      0.34 o 
   8   2   3       20.03       18.50      1.97 o 
   9   2   3      180.63      194.62      7.52 o 
  10   2   3      212.53      185.37      3.69 o 
  11   2   3       25.93       31.90      1.19 o 
  12   2   3        6.56        6.44      0.75 o 
  13   2   3        0.83       -0.37      0.73 o 
  14   2   3       36.33       41.97      1.80 o 
  15   2   3       33.63       31.06      1.55 o 
 -13   3   3        8.20        7.39      0.91 o 
 -12   3   3        0.04        0.59      2.30 o 
 -11   3   3        5.69        7.02      1.21 o 
 -10   3   3       22.45       20.02      1.03 o 
  -9   3   3        0.24       -0.54      0.54 o 
  -8   3   3      138.71      128.56      2.58 o 
  -7   3   3     1293.12     1243.91     21.21 o 
  -6   3   3        0.88        0.01      0.68 o 
  -5   3   3      193.99      215.79      5.10 o 
  -4   3   3       18.83       25.38      0.70 o 
  -3   3   3      609.43      726.51      7.81 o 
  -2   3   3      132.14      130.09      1.39 o 
  -1   3   3       17.25       22.00      0.68 o 
   0   3   3      124.31      109.30      1.16 o 
   1   3   3       22.58       28.20      0.33 o 
   2   3   3     1483.17     1423.17     27.05 o 
   3   3   3      259.73      231.62      2.44 o 
   4   3   3     2346.29     2501.65     79.46 o 
   5   3   3        1.02        2.15      0.15 o 
   6   3   3       46.86       44.96      1.11 o 
   7   3   3       39.38       38.77      0.93 o 
   8   3   3       72.17       73.93      3.88 o 
   9   3   3       43.26       38.92      0.77 o 
  10   3   3        0.08        0.15      0.99 o 
  11   3   3       12.75       10.10      0.74 o 
  12   3   3       15.25       16.51      2.45 o 
  13   3   3        6.90        7.17      0.77 o 
  14   3   3       52.53       55.88      1.64 o 
  15   3   3       77.89       76.99      3.70 o 
 -13   4   3       54.07       55.12      4.41 o 
 -12   4   3       33.40       36.76      2.32 o 
 -11   4   3       12.27       13.37      0.71 o 
 -10   4   3        6.61        6.84      0.90 o 
  -9   4   3       25.47       24.44      2.48 o 
  -8   4   3        3.96        2.13      0.51 o 
  -7   4   3      126.01      129.44      2.69 o 
  -6   4   3       65.72       77.33      2.29 o 
  -5   4   3        7.50        5.61      0.32 o 
  -4   4   3       24.70       28.10      0.79 o 
  -3   4   3     1069.67     1141.27     14.11 o 
  -2   4   3     2010.72     2081.64     29.64 o 
  -1   4   3      161.40      196.46      2.01 o 
   0   4   3       23.03       23.68      0.28 o 
   1   4   3      665.83      691.84      7.43 o 
   2   4   3      107.23      117.06      1.43 o 
   3   4   3      165.64      159.90      1.81 o 
   4   4   3       72.03       72.64      0.90 o 
   5   4   3      770.54      816.23     19.45 o 
   6   4   3      224.08      229.27      6.45 o 
   7   4   3      686.58      723.35      9.64 o 
   8   4   3       30.22       32.19      0.69 o 
   9   4   3      196.71      187.53      3.10 o 
  10   4   3       34.57       37.36      0.88 o 
  11   4   3       15.16       16.78      0.94 o 
  12   4   3       14.17       12.76      0.81 o 
  13   4   3        0.50        0.13      1.23 o 
  14   4   3       16.03       17.10      1.03 o 
  15   4   3      110.55      123.03      3.50 o 
 -13   5   3        4.58        0.00      0.23 o 
 -12   5   3        1.50        2.88      0.96 o 
 -11   5   3        3.73        2.30      1.71 o 
 -10   5   3        6.46        9.07      0.65 o 
  -9   5   3       16.89       14.95      1.06 o 
  -8   5   3       41.71       39.30      1.56 o 
  -7   5   3       16.91       14.69      1.01 o 
  -6   5   3      184.83      178.07      2.60 o 
  -5   5   3        5.35        4.36      0.53 o 
  -4   5   3        6.16       10.33      0.45 o 
  -3   5   3       61.36       61.64      0.78 o 
  -2   5   3        1.11        3.42      0.33 o 
  -1   5   3       29.43       46.38      0.62 o 
   0   5   3       73.61       74.26      1.37 o 
   1   5   3      840.98      793.21      9.74 o 
   2   5   3      238.52      263.81      3.08 o 
   3   5   3       15.45       13.78      0.41 o 
   4   5   3      332.74      356.38      6.93 o 
   5   5   3     1167.07     1203.17     17.54 o 
   6   5   3        0.07        1.49      0.37 o 
   7   5   3      214.76      202.75      4.88 o 
   8   5   3      394.39      405.73      8.37 o 
   9   5   3      223.34      218.90      3.56 o 
  10   5   3       10.84        9.46      0.52 o 
  11   5   3        3.73        4.66      0.42 o 
  12   5   3        9.85       10.20      0.93 o 
  13   5   3        2.47        3.23      0.90 o 
  14   5   3        1.13        1.98      1.08 o 
  15   5   3       26.14       30.90      1.56 o 
 -12   6   3        0.01        2.86      1.77 o 
 -11   6   3        1.18        1.07      0.97 o 
 -10   6   3       60.31       68.65      5.29 o 
  -9   6   3        0.95        0.40      0.60 o 
  -8   6   3        0.21       -0.35      0.54 o 
  -7   6   3        0.84        0.46      1.14 o 
  -6   6   3        0.18        0.40      0.31 o 
  -5   6   3       98.32       97.69      2.29 o 
  -4   6   3      178.53      178.27      3.23 o 
  -3   6   3      110.90      102.32      1.48 o 
  -2   6   3       68.96       78.27      1.07 o 
  -1   6   3        7.86        6.13      0.26 o 
   0   6   3      155.75      153.86      2.69 o 
   1   6   3       60.19       67.39      1.30 o 
   2   6   3      656.85      669.88     12.51 o 
   3   6   3      609.16      619.61     12.01 o 
   4   6   3      216.37      227.89      7.41 o 
   5   6   3       13.54       10.92      0.33 o 
   6   6   3        1.85        3.69      1.11 o 
   7   6   3      339.66      392.68     10.77 o 
   8   6   3     2286.15     2395.80     59.83 o 
   9   6   3       25.71       30.12      1.46 o 
  10   6   3        7.92       11.72      0.73 o 
  11   6   3       62.44       64.80      1.40 o 
  12   6   3        2.87        4.82      1.91 o 
  13   6   3        1.32        0.89      0.69 o 
  14   6   3       25.23       29.97      3.91 o 
  15   6   3        5.09        5.55      1.57 o 
 -12   7   3        5.72        6.14      2.08 o 
 -11   7   3      124.38      129.21      5.94 o 
 -10   7   3       12.45       12.78      1.13 o 
  -9   7   3        0.99        0.58      1.08 o 
  -8   7   3        5.16        4.99      0.81 o 
  -7   7   3        1.80        1.51      0.44 o 
  -6   7   3       26.98       24.49      0.64 o 
  -5   7   3       10.16       11.77      0.60 o 
  -4   7   3      329.93      328.54      4.17 o 
  -3   7   3        0.05        0.45      0.42 o 
  -2   7   3       12.47       13.16      0.42 o 
  -1   7   3      202.75      226.95      4.16 o 
   0   7   3      101.05       97.69      1.67 o 
   1   7   3       49.68       44.85      0.74 o 
   2   7   3      257.77      262.65      5.15 o 
   3   7   3       50.61       53.20      1.41 o 
   4   7   3      107.66      119.30      1.94 o 
   5   7   3      132.47      122.73      5.40 o 
   6   7   3       57.03       63.18      1.30 o 
   7   7   3      151.69      127.69      3.06 o 
   8   7   3      191.77      171.20      3.11 o 
   9   7   3       31.79       33.78      1.02 o 
  10   7   3       89.47       95.23      2.13 o 
  11   7   3       78.60       78.22      1.98 o 
  12   7   3       20.93       27.15      1.05 o 
  13   7   3        2.79        5.02      0.86 o 
  14   7   3       17.68       15.71      1.50 o 
  15   7   3        1.16        0.37      1.02 o 
 -11   8   3       46.06       35.08      2.63 o 
 -10   8   3        2.80        1.33      0.75 o 
  -9   8   3        2.40        5.07      0.86 o 
  -8   8   3      100.58      110.96      3.52 o 
  -7   8   3        7.68        8.53      0.69 o 
  -6   8   3       10.67       10.89      0.66 o 
  -5   8   3      193.97      173.59      2.60 o 
  -4   8   3       93.02       97.27      2.04 o 
  -3   8   3      144.16      142.65      2.48 o 
  -2   8   3      238.16      228.98      3.27 o 
  -1   8   3      681.13      667.64     10.42 o 
   0   8   3      326.79      328.06      4.20 o 
   1   8   3        4.46        7.23      0.67 o 
   2   8   3      170.40      160.26      6.70 o 
   3   8   3        0.35        0.24      0.26 o 
   4   8   3       32.80       27.27      1.24 o 
   5   8   3       75.24       77.02      3.22 o 
   6   8   3       11.62        8.12      0.85 o 
   7   8   3      153.85      130.98      2.26 o 
   8   8   3        2.51        1.44      0.39 o 
   9   8   3        2.33        4.04      0.40 o 
  10   8   3       56.25       53.19      1.37 o 
  11   8   3       28.40       30.97      1.41 o 
  12   8   3      194.60      210.38      5.44 o 
  13   8   3        1.59        0.88      0.90 o 
  14   8   3       24.67       24.34      1.37 o 
  15   8   3        0.32        0.95      1.24 o 
 -10   9   3        4.25        1.61      1.80 o 
  -9   9   3        0.74        1.05      1.07 o 
  -8   9   3       10.72       12.07      1.16 o 
  -7   9   3        3.12        3.26      0.76 o 
  -6   9   3       11.94       14.51      1.03 o 
  -5   9   3        6.36       10.12      0.51 o 
  -4   9   3      176.15      172.06      3.15 o 
  -3   9   3       45.31       43.22      0.92 o 
  -2   9   3      128.38      124.55      3.26 o 
  -1   9   3      321.24      295.73      4.57 o 
   0   9   3      180.76      182.03      3.03 o 
   1   9   3      140.23      139.55      2.37 o 
   2   9   3        7.82        8.78      0.59 o 
   3   9   3        8.23       11.26      0.77 o 
   4   9   3      100.82       89.42      3.41 o 
   5   9   3      122.21      125.87      7.46 o 
   6   9   3       47.42       51.40      1.52 o 
   7   9   3       43.37       34.23      1.56 o 
   8   9   3        0.87        0.59      0.68 o 
   9   9   3        0.40        1.46      0.42 o 
  10   9   3       19.57       21.68      1.85 o 
  11   9   3       33.52       31.20      1.39 o 
  12   9   3       30.18       28.66      1.42 o 
  13   9   3       35.92       39.06      1.98 o 
  14   9   3       16.90       15.99      2.29 o 
  15   9   3        0.40        1.71      0.98 o 
  -9  10   3        0.18        0.67      1.10 o 
  -8  10   3        1.05        2.54      0.77 o 
  -7  10   3       91.21       97.07      3.62 o 
  -6  10   3       30.42       33.11      2.82 o 
  -5  10   3        4.69        4.48      0.80 o 
  -4  10   3        0.49       -0.09      0.91 o 
  -3  10   3       96.25       88.47      1.72 o 
  -2  10   3       21.65       17.43      1.01 o 
  -1  10   3      203.30      198.59      2.94 o 
   0  10   3      442.85      455.27      7.47 o 
   1  10   3      158.68      162.86      4.05 o 
   2  10   3      217.80      211.07      3.65 o 
   3  10   3      149.85      159.24      2.86 o 
   4  10   3       12.35       11.67      0.47 o 
   5  10   3      106.67       99.86      1.87 o 
   6  10   3       76.63       76.19      2.06 o 
   7  10   3      118.74      116.67      2.25 o 
   8  10   3      115.81      122.72      2.91 o 
   9  10   3       33.76       35.19      1.33 o 
  10  10   3       21.18       18.83      1.32 o 
  11  10   3        2.30        3.38      1.12 o 
  12  10   3        2.90        3.19      1.53 o 
  13  10   3       12.48       15.31      2.47 o 
  14  10   3       12.10       14.27      1.22 o 
  -8  11   3        8.19        9.77      2.11 o 
  -7  11   3        8.29        8.66      1.37 o 
  -6  11   3       18.61       19.58      1.23 o 
  -5  11   3       10.75       12.63      1.04 o 
  -4  11   3       10.28       11.25      0.71 o 
  -3  11   3       26.74       26.95      1.05 o 
  -2  11   3        9.54       11.10      2.19 o 
  -1  11   3        0.09        1.68      0.92 o 
   0  11   3        8.15        8.73      1.22 o 
   1  11   3      169.71      166.19      3.41 o 
   2  11   3      205.10      192.41      7.40 o 
   3  11   3       81.70       85.00      1.99 o 
   4  11   3        3.16        3.35      0.58 o 
   5  11   3       39.98       39.73      1.46 o 
   6  11   3        7.50        2.85      0.66 o 
   7  11   3       17.81       17.29      0.96 o 
   8  11   3       54.06       57.75      1.69 o 
   9  11   3        8.29        8.63      1.12 o 
  10  11   3        2.78        1.74      0.81 o 
  11  11   3       71.71       70.72      2.35 o 
  12  11   3        4.16        3.97      0.92 o 
  13  11   3        0.49       -0.12      1.31 o 
  14  11   3        4.34        5.28      1.08 o 
  -7  12   3        0.01       -1.89      1.97 o 
  -6  12   3        1.74        3.92      1.03 o 
  -5  12   3        0.07        0.63      0.67 o 
  -4  12   3        6.12        8.40      1.98 o 
  -3  12   3        0.05        0.08      0.88 o 
  -2  12   3       25.32       22.78      2.97 o 
  -1  12   3       86.61       88.50      2.85 o 
   0  12   3        4.58        5.75      0.85 o 
   1  12   3      140.90      149.94      6.28 o 
   2  12   3       66.65       66.40      1.69 o 
   3  12   3        1.37        0.53      2.19 o 
   4  12   3       29.06       25.55      1.00 o 
   5  12   3        2.42        2.83      0.67 o 
   6  12   3        8.96        8.22      0.79 o 
   7  12   3       15.33       15.55      1.68 o 
   8  12   3        0.29        1.00      0.92 o 
   9  12   3       12.32       13.77      3.11 o 
  10  12   3        3.28        4.92      0.86 o 
  11  12   3       57.99       56.15      2.30 o 
  12  12   3       13.24       15.22      1.29 o 
  13  12   3        2.01        1.92      1.03 o 
  -6  13   3        0.52        0.70      2.02 o 
  -5  13   3        2.13        0.65      0.91 o 
  -4  13   3        1.26        0.85      0.80 o 
  -3  13   3        7.39        8.11      1.67 o 
  -2  13   3        6.88        8.67      2.33 o 
  -1  13   3        2.70        4.58      1.23 o 
   0  13   3        6.29        5.54      0.67 o 
   1  13   3        6.23        5.68      0.72 o 
   2  13   3       28.24       29.28      1.65 o 
   3  13   3        2.08        1.67      0.65 o 
   4  13   3        5.88        6.79      0.75 o 
   5  13   3        4.01        1.36      1.11 o 
   6  13   3        8.88        8.50      0.76 o 
   7  13   3        1.09        2.09      0.66 o 
   8  13   3        0.77        0.90      0.84 o 
   9  13   3        0.02       -0.74      0.74 o 
  10  13   3        3.15        1.61      1.03 o 
  11  13   3       28.36       30.00      1.69 o 
  12  13   3        6.53        7.76      1.20 o 
  -4  14   3        4.00        3.00      1.97 o 
  -3  14   3       20.45       21.84      2.14 o 
  -2  14   3       16.40       17.88      2.76 o 
  -1  14   3        0.00       -0.35      0.89 o 
   0  14   3       36.76       40.00      2.63 o 
   1  14   3        1.06        1.18      1.01 o 
   2  14   3       22.31       25.78      1.23 o 
   3  14   3        3.45        3.98      0.71 o 
   4  14   3        2.17        2.58      0.93 o 
   5  14   3       27.14       26.92      2.54 o 
   6  14   3        2.61        2.85      1.32 o 
   7  14   3       68.62       83.84      6.98 o 
   8  14   3       11.04       14.78      1.13 o 
   9  14   3        0.11       -0.30      0.84 o 
  10  14   3       49.04       46.35      2.16 o 
  11  14   3        7.28        7.78      1.47 o 
  -2  15   3       16.87       13.61      1.50 o 
  -1  15   3        2.26        1.25      0.97 o 
   0  15   3        3.18        3.26      0.86 o 
   1  15   3        4.74        5.93      0.79 o 
   2  15   3        6.99        8.40      0.93 o 
   3  15   3       16.10       15.92      2.49 o 
   4  15   3        0.79        3.41      1.08 o 
   5  15   3        0.78        4.36      2.29 o 
   6  15   3        0.21        0.17      2.28 o 
   7  15   3        2.67        2.22      3.08 o 
   8  15   3        0.85        1.04      1.00 o 
   9  15   3        6.73        7.90      1.51 o 
  10  15   3       42.66       36.89      2.05 o 
   2  16   3        1.41        0.58      1.42 o 
   3  16   3        6.08        5.06      1.12 o 
   4  16   3        4.12        3.88      1.06 o 
   5  16   3        0.04       -0.29      1.04 o 
   6  16   3       22.64       20.55      1.74 o 
   7  16   3        0.10       -0.88      2.71 o 
  -8 -12   4        0.89        1.70      1.26 o 
  -7 -12   4        3.72        3.41      1.75 o 
  -6 -12   4        0.44        0.04      0.64 o 
  -5 -12   4        3.73        4.84      1.49 o 
  -4 -12   4        8.31       10.21      1.03 o 
  -3 -12   4        6.46        6.37      1.27 o 
  -2 -12   4        1.08        1.30      1.28 o 
  -1 -12   4        1.02        1.78      1.30 o 
   0 -12   4        6.18        8.27      1.03 o 
   1 -12   4        0.48       -0.61      0.92 o 
 -10 -11   4       18.52       16.84      2.22 o 
  -9 -11   4        1.78        2.75      0.93 o 
  -8 -11   4       53.15       48.17      1.70 o 
  -7 -11   4       66.06       62.79      1.93 o 
  -6 -11   4        4.92        4.86      0.66 o 
  -5 -11   4       28.37       27.23      1.86 o 
  -4 -11   4        0.32        2.42      2.87 o 
  -3 -11   4        4.75        5.21      0.86 o 
  -2 -11   4        2.23        2.09      0.78 o 
  -1 -11   4       19.16       20.50      4.62 o 
   0 -11   4       21.53       21.24      1.27 o 
   1 -11   4       12.12       13.41      1.23 o 
   2 -11   4       10.96       14.16      1.45 o 
   3 -11   4       19.89       21.75      3.87 o 
   4 -11   4       59.68       41.21      2.79 o 
 -11 -10   4       22.69       22.34      1.42 o 
 -10 -10   4       38.20       37.70      1.76 o 
  -9 -10   4       37.70       35.19      3.51 o 
  -8 -10   4        0.00       -0.51      0.59 o 
  -7 -10   4       48.57       48.68      2.38 o 
  -6 -10   4        4.63        4.35      0.94 o 
  -5 -10   4       14.89       15.21      1.18 o 
  -4 -10   4        2.96        2.23      0.80 o 
  -3 -10   4        4.32        4.89      1.40 o 
  -2 -10   4        3.60        2.37      1.01 o 
  -1 -10   4       29.88       32.07      1.10 o 
   0 -10   4      109.72      116.21      6.30 o 
   1 -10   4       53.45       59.71      3.76 o 
   2 -10   4       40.36       45.69      8.26 o 
   3 -10   4        1.80        3.13      0.91 o 
   4 -10   4       14.31       12.98      2.31 o 
   5 -10   4        7.33        9.10      1.44 o 
   6 -10   4        3.65        0.37      1.23 o 
 -12  -9   4        1.44        0.10      0.92 o 
 -11  -9   4       13.52       14.24      1.33 o 
 -10  -9   4        3.80        2.21      0.87 o 
  -9  -9   4       47.70       45.41      1.51 o 
  -8  -9   4       98.65      101.04      2.48 o 
  -7  -9   4       72.96       77.42      1.99 o 
  -6  -9   4        0.00        1.42      0.55 o 
  -5  -9   4        0.00       -0.61      0.61 o 
  -4  -9   4        8.93        8.57      1.72 o 
  -3  -9   4       90.51       96.61      2.95 o 
  -2  -9   4        0.93        0.54      1.05 o 
  -1  -9   4        0.00        0.79      0.51 o 
   0  -9   4        6.17        8.51      0.77 o 
   1  -9   4        0.35        1.21      0.86 o 
   2  -9   4        3.17        2.93      0.65 o 
   3  -9   4       12.74       13.87      0.91 o 
   4  -9   4       45.48       47.81      1.62 o 
   5  -9   4       72.28       76.57      5.56 o 
   6  -9   4       17.60       16.10      1.21 o 
   7  -9   4        1.30       -1.58      1.80 o 
 -13  -8   4        6.81        5.83      1.14 o 
 -12  -8   4        6.82        6.91      0.99 o 
 -11  -8   4        2.16        0.52      0.61 o 
 -10  -8   4       36.19       36.19      1.23 o 
  -9  -8   4        5.56        6.63      0.83 o 
  -8  -8   4       47.40       46.33      1.44 o 
  -7  -8   4       26.34       30.00      1.03 o 
  -6  -8   4       17.74       20.76      1.04 o 
  -5  -8   4        0.09        0.09      0.54 o 
  -4  -8   4       16.66       16.63      0.83 o 
  -3  -8   4       60.17       54.26      1.85 o 
  -2  -8   4        0.94        2.20      0.50 o 
  -1  -8   4        0.23        0.37      0.75 o 
   0  -8   4        0.01       -0.24      0.41 o 
   1  -8   4       28.67       27.56      1.02 o 
   2  -8   4       28.18       28.07      1.00 o 
   3  -8   4        2.62        2.71      0.52 o 
   4  -8   4        1.26       -0.13      0.65 o 
   5  -8   4       20.28       23.04      1.35 o 
   6  -8   4        3.32        3.56      0.87 o 
   7  -8   4        7.01        9.31      2.53 o 
   8  -8   4        6.87        6.80      1.16 o 
   9  -8   4        2.88        0.26      1.35 o 
 -14  -7   4        3.78        3.44      0.97 o 
 -13  -7   4        1.36        3.40      1.21 o 
 -12  -7   4        2.37        2.64      0.64 o 
 -11  -7   4       12.28       11.35      0.77 o 
 -10  -7   4        0.66       -0.39      0.70 o 
  -9  -7   4       46.77       46.69      3.61 o 
  -8  -7   4      133.67      138.68      4.91 o 
  -7  -7   4        3.88        2.99      0.66 o 
  -6  -7   4       61.88       62.02      1.52 o 
  -5  -7   4      178.98      193.24      4.45 o 
  -4  -7   4      308.65      337.17      6.21 o 
  -3  -7   4       34.71       36.50      1.19 o 
  -2  -7   4       10.47        6.92      0.48 o 
  -1  -7   4        0.16        1.52      0.91 o 
   0  -7   4        1.78       -0.04      0.45 o 
   1  -7   4        5.31        2.66      0.43 o 
   2  -7   4      229.25      233.39      6.60 o 
   3  -7   4       13.63       11.34      0.66 o 
   4  -7   4       17.02       16.96      1.68 o 
   5  -7   4       10.43       10.64      0.74 o 
   6  -7   4        5.16        6.09      0.86 o 
   7  -7   4       11.19        9.84      0.87 o 
   8  -7   4       11.67        9.23      0.82 o 
   9  -7   4        0.97        1.79      0.76 o 
  10  -7   4        3.77        2.87      1.47 o 
 -14  -6   4        3.85        6.02      1.20 o 
 -13  -6   4        4.85        6.10      1.09 o 
 -12  -6   4        4.76        4.29      0.79 o 
 -11  -6   4        4.93        5.82      0.65 o 
 -10  -6   4        8.00        7.00      0.66 o 
  -9  -6   4       64.94       70.07      1.79 o 
  -8  -6   4       44.54       47.08      3.61 o 
  -7  -6   4        6.55        5.86      0.53 o 
  -6  -6   4        3.85        4.24      0.53 o 
  -5  -6   4        3.77        3.27      0.44 o 
  -4  -6   4       20.38       21.09      0.83 o 
  -3  -6   4      159.29      139.15      2.82 o 
  -2  -6   4        2.46        2.99      0.36 o 
  -1  -6   4       25.23       24.94      0.66 o 
   0  -6   4      157.26      149.21      4.13 o 
   1  -6   4       20.01       20.31      0.80 o 
   2  -6   4       37.08       42.48      0.96 o 
   3  -6   4       44.02       36.51      1.41 o 
   4  -6   4       11.93        8.75      0.50 o 
   5  -6   4       15.41       16.51      2.19 o 
   6  -6   4       66.46       67.87      3.90 o 
   7  -6   4        4.55        4.10      0.72 o 
   8  -6   4       43.14       45.08      2.21 o 
   9  -6   4        4.85        4.62      1.01 o 
  10  -6   4        0.38        0.62      0.79 o 
 -14  -5   4       18.13       14.91      1.35 o 
 -13  -5   4        1.71        0.36      1.18 o 
 -12  -5   4        1.53        0.22      1.95 o 
 -11  -5   4        6.46        3.40      0.90 o 
 -10  -5   4        3.76        4.32      0.56 o 
  -9  -5   4      118.20      111.23      2.37 o 
  -8  -5   4        6.93        7.31      0.56 o 
  -7  -5   4       29.93       27.11      1.05 o 
  -6  -5   4       44.82       55.21      1.36 o 
  -5  -5   4       37.53       37.41      1.42 o 
  -4  -5   4      499.64      485.48      7.87 o 
  -3  -5   4       79.45       81.85      1.44 o 
  -2  -5   4        0.26       -0.11      0.19 o 
  -1  -5   4       31.99       29.65      1.37 o 
   0  -5   4        0.43        0.54      0.21 o 
   1  -5   4       74.84       66.07      1.08 o 
   2  -5   4      163.21      133.83      2.07 o 
   3  -5   4        7.78       11.92      0.40 o 
   4  -5   4        2.90        3.64      0.34 o 
   5  -5   4       13.98        9.74      0.58 o 
   6  -5   4      359.50      357.64      6.01 o 
   7  -5   4      156.19      158.74      4.41 o 
   8  -5   4       29.79       29.12      2.07 o 
   9  -5   4        1.44        3.01      0.89 o 
  10  -5   4        0.00        0.08      0.78 o 
  11  -5   4       36.73       32.03      1.59 o 
 -14  -4   4       10.65        8.49      1.12 o 
 -13  -4   4       45.05       46.58      1.45 o 
 -12  -4   4       18.70       20.38      1.05 o 
 -11  -4   4        2.14        1.25      1.26 o 
 -10  -4   4       53.31       47.84      1.38 o 
  -9  -4   4       30.80       28.36      0.90 o 
  -8  -4   4        7.42        9.26      0.61 o 
  -7  -4   4        0.27        1.54      0.74 o 
  -6  -4   4      146.19      153.90      2.54 o 
  -5  -4   4      210.31      181.87      2.94 o 
  -4  -4   4      170.46      158.39      3.63 o 
  -3  -4   4       60.98       54.95      1.08 o 
  -2  -4   4       93.41      108.64      3.74 o 
  -1  -4   4      106.94       90.46      1.23 o 
   0  -4   4        6.44        5.32      0.24 o 
   1  -4   4      160.35      149.26      2.01 o 
   2  -4   4      103.25      103.85      1.39 o 
   3  -4   4       12.79       15.87      0.42 o 
   4  -4   4       64.18       54.11      0.98 o 
   5  -4   4       15.60        8.68      0.43 o 
   6  -4   4      107.67      104.51      1.85 o 
   7  -4   4       32.85       30.25      0.97 o 
   8  -4   4       36.10       40.81      1.09 o 
   9  -4   4       39.29       39.64      1.15 o 
  10  -4   4        0.34       -1.13      1.13 o 
  11  -4   4        0.54        0.12      1.93 o 
  12  -4   4       33.10       23.59      2.30 o 
 -14  -3   4       35.90       44.74      2.32 o 
 -13  -3   4      222.65      232.97      4.92 o 
 -12  -3   4       28.86       27.87      1.10 o 
 -11  -3   4       29.61       31.43      1.09 o 
 -10  -3   4       52.80       55.05      1.53 o 
  -9  -3   4        7.99        7.23      1.06 o 
  -8  -3   4       89.68       81.28      1.76 o 
  -7  -3   4        5.14        6.73      0.54 o 
  -6  -3   4      155.29      169.14      4.82 o 
  -5  -3   4       59.36       56.47      1.07 o 
  -4  -3   4      282.58      318.68     10.40 o 
  -3  -3   4       15.01       16.20      0.41 o 
  -2  -3   4      370.61      415.39      4.37 o 
  -1  -3   4      269.13      305.01      3.40 o 
   0  -3   4      898.08      967.88     24.12 o 
   1  -3   4     1098.36     1112.84     16.82 o 
   2  -3   4      399.04      366.14      6.94 o 
   3  -3   4       54.22       52.46      1.29 o 
   4  -3   4       96.47       95.75      2.84 o 
   5  -3   4        5.78        6.48      0.36 o 
   6  -3   4        1.08        2.88      0.31 o 
   7  -3   4        9.71        6.68      0.55 o 
   8  -3   4       30.82       29.58      0.89 o 
   9  -3   4        0.30        2.15      2.60 o 
  10  -3   4        6.70        5.99      0.87 o 
  11  -3   4        1.34        2.40      0.65 o 
  12  -3   4        3.30        3.81      0.82 o 
  13  -3   4        0.02        0.21      1.40 o 
 -14  -2   4        2.11        3.72      1.01 o 
 -13  -2   4       38.72       40.01      1.50 o 
 -12  -2   4       22.53       23.51      1.32 o 
 -11  -2   4        1.22        1.66      0.60 o 
 -10  -2   4      140.31      139.83      2.85 o 
  -9  -2   4        3.34        2.11      0.62 o 
  -8  -2   4      100.72      100.88      1.83 o 
  -7  -2   4        0.15        0.85      0.25 o 
  -6  -2   4      118.12      108.31      1.86 o 
  -5  -2   4      144.75      144.66      3.01 o 
  -4  -2   4       58.22       89.67      1.83 o 
  -3  -2   4       34.32       45.09      0.73 o 
  -2  -2   4      225.82      184.93      3.28 o 
  -1  -2   4      337.91      306.97      9.56 o 
   0  -2   4     2559.75     2596.04     48.21 o 
   1  -2   4       10.39        9.57      0.24 o 
   2  -2   4       26.16       26.39      0.42 o 
   3  -2   4      143.28      174.41      2.16 o 
   4  -2   4       27.82       23.22      1.19 o 
   5  -2   4       34.90       32.84      0.89 o 
   6  -2   4       99.13       99.64      2.56 o 
   7  -2   4      102.01       93.33      2.30 o 
   8  -2   4        0.27        0.03      0.60 o 
   9  -2   4       15.82       12.97      1.43 o 
  10  -2   4        3.39        3.55      0.67 o 
  11  -2   4        1.69        3.78      1.69 o 
  12  -2   4       14.59       15.96      1.55 o 
  13  -2   4        3.48        4.72      0.99 o 
 -14  -1   4        0.37        3.23      1.02 o 
 -13  -1   4       31.07       29.48      1.23 o 
 -12  -1   4       50.00       52.95      2.58 o 
 -11  -1   4       26.38       21.93      1.37 o 
 -10  -1   4        0.28        0.41      0.57 o 
  -9  -1   4       63.88       56.03      1.39 o 
  -8  -1   4       10.66       10.96      0.47 o 
  -7  -1   4      142.25      125.47      1.94 o 
  -6  -1   4       26.61       34.40      0.66 o 
  -5  -1   4       25.13       25.86      0.53 o 
  -4  -1   4       30.47       28.13      0.46 o 
  -3  -1   4      705.16      716.90      8.14 o 
  -2  -1   4      364.15      393.16      5.17 o 
  -1  -1   4     2417.26     2570.50     41.15 o 
   0  -1   4     2378.04     2349.51     37.92 o 
   1  -1   4     1151.83     1152.85     40.45 o 
   2  -1   4       31.22       41.65      1.06 o 
   3  -1   4       49.63       64.97      0.85 o 
   4  -1   4      560.98      593.27     17.73 o 
   5  -1   4       35.83       48.14      1.95 o 
   6  -1   4       74.94       87.45      4.52 o 
   7  -1   4        7.49        6.95      0.42 o 
   8  -1   4       38.55       39.11      1.61 o 
   9  -1   4        0.06       -0.53      0.53 o 
  10  -1   4       11.79       11.78      1.49 o 
  11  -1   4       10.45       12.04      1.10 o 
  12  -1   4        0.04       -0.42      2.32 o 
  13  -1   4       31.16       31.32      1.40 o 
  14  -1   4       11.78        8.04      2.11 o 
 -14   0   4        0.50       -0.70      0.96 o 
 -13   0   4       30.46       36.10      1.26 o 
 -12   0   4       20.09       23.48      2.05 o 
 -11   0   4        0.98        1.28      0.77 o 
 -10   0   4       10.71        9.43      0.65 o 
  -9   0   4       73.95       69.52      2.83 o 
  -8   0   4      127.61      125.88      2.13 o 
  -7   0   4      309.39      286.66      3.93 o 
  -6   0   4       95.40       99.96      1.51 o 
  -5   0   4      140.29      127.67      1.86 o 
  -4   0   4       97.73      107.22      1.80 o 
  -3   0   4      240.34      277.79      3.09 o 
  -2   0   4       73.05       73.93      0.86 o 
  -1   0   4       14.39       20.50      1.11 o 
   0   0   4      103.51      103.64      2.99 o 
   1   0   4       18.91       25.31      0.65 o 
   2   0   4        4.32       11.95      0.40 o 
   3   0   4        0.14        0.18      0.16 o 
   4   0   4      200.54      209.11      6.65 o 
   5   0   4       13.84       16.46      0.46 o 
   6   0   4        8.06       13.77      1.17 o 
   7   0   4       98.64      115.99      3.08 o 
   8   0   4        1.46        0.51      0.86 o 
   9   0   4       54.72       51.11      2.08 o 
  10   0   4       50.58       45.51      1.44 o 
  11   0   4       11.45       15.28      0.91 o 
  12   0   4       11.43       14.11      0.97 o 
  13   0   4       13.52       13.03      3.25 o 
  14   0   4       23.95       20.27      1.20 o 
 -14   1   4        9.40        9.12      1.25 o 
 -13   1   4       55.11       52.96      1.67 o 
 -12   1   4       49.26       56.08      1.67 o 
 -11   1   4       25.66       26.29      1.05 o 
 -10   1   4        2.94        3.86      0.55 o 
  -9   1   4      209.32      215.90      3.92 o 
  -8   1   4       18.15        9.97      1.69 o 
  -7   1   4      537.54      494.00      7.13 o 
  -6   1   4       27.47       32.00      0.74 o 
  -5   1   4       25.19       29.31      0.59 o 
  -4   1   4        3.90        2.07      0.16 o 
  -3   1   4        4.73        6.23      0.18 o 
  -2   1   4      242.89      214.31      6.47 o 
  -1   1   4       30.71       39.53      0.64 o 
   0   1   4       18.48       14.50      0.42 o 
   1   1   4       77.56       67.35      3.63 o 
   2   1   4      366.86      379.92      6.13 o 
   3   1   4      722.79      753.49     19.39 o 
   4   1   4       23.69       32.10      0.60 o 
   5   1   4      304.67      319.83     10.91 o 
   6   1   4        0.11        0.31      0.56 o 
   7   1   4       74.61       80.92      1.77 o 
   8   1   4      255.93      279.34      4.23 o 
   9   1   4      320.85      294.23      5.48 o 
  10   1   4       15.01       13.28      2.14 o 
  11   1   4       15.83       16.28      1.03 o 
  12   1   4        3.42        3.47      0.81 o 
  13   1   4        0.09       -0.72      0.72 o 
  14   1   4       75.48       75.33      5.75 o 
 -14   2   4        0.15       -0.51      1.39 o 
 -13   2   4       47.30       48.04      1.62 o 
 -12   2   4        1.38        0.86      1.54 o 
 -11   2   4       15.48       15.25      1.28 o 
 -10   2   4       44.45       40.78      1.24 o 
  -9   2   4        6.28        3.98      0.59 o 
  -8   2   4      644.94      597.27     16.70 o 
  -7   2   4       62.45       62.26      5.00 o 
  -6   2   4      426.49      462.31      5.93 o 
  -5   2   4       54.08       54.18      0.90 o 
  -4   2   4     1213.45     1286.85     18.62 o 
  -3   2   4     1888.29     1909.82     31.39 o 
  -2   2   4        1.82        4.25      0.13 o 
  -1   2   4      808.11      765.93     16.44 o 
   0   2   4      249.57      232.63      8.95 o 
   1   2   4        5.21        2.68      0.23 o 
   2   2   4      239.58      239.86      5.62 o 
   3   2   4      167.77      158.94      3.59 o 
   4   2   4      155.39      165.17      2.05 o 
   5   2   4        9.45       10.48      0.25 o 
   6   2   4       76.69       95.28      2.99 o 
   7   2   4       20.41       27.17      0.55 o 
   8   2   4      270.96      275.88      3.95 o 
   9   2   4       76.44       65.46      1.53 o 
  10   2   4       32.76       23.87      0.88 o 
  11   2   4       30.18       33.59      1.83 o 
  12   2   4       18.93       20.51      1.03 o 
  13   2   4        2.44        1.90      0.79 o 
  14   2   4        1.22        1.72      0.93 o 
  15   2   4      104.88       99.30      7.23 o 
 -13   3   4        0.00       -1.09      1.09 o 
 -12   3   4        0.02        0.77      0.83 o 
 -11   3   4       17.54       16.43      1.95 o 
 -10   3   4       15.25       13.80      0.85 o 
  -9   3   4       11.55        8.06      0.84 o 
  -8   3   4       54.70       49.05      1.87 o 
  -7   3   4      519.80      486.53      7.93 o 
  -6   3   4      111.63      107.75      1.80 o 
  -5   3   4        3.90        2.56      0.28 o 
  -3   3   4      342.82      320.44      5.10 o 
  -2   3   4     1494.46     1584.81     25.93 o 
  -1   3   4      564.77      575.87     10.21 o 
   0   3   4      490.66      455.22     12.76 o 
   1   3   4     1151.93     1179.01     38.85 o 
   2   3   4      267.65      243.22      2.42 o 
   3   3   4       51.81       52.85      0.91 o 
   4   3   4      150.12      170.29      2.00 o 
   5   3   4       86.73      107.02      1.25 o 
   6   3   4       62.41       56.95      1.17 o 
   7   3   4       87.82       85.74      1.26 o 
   8   3   4        0.69        1.01      0.24 o 
   9   3   4       80.84       73.88      2.30 o 
  10   3   4       21.14       16.04      0.57 o 
  11   3   4       58.52       50.60      1.42 o 
  12   3   4       23.21       23.36      1.09 o 
  13   3   4        0.45        0.04      0.65 o 
  14   3   4        7.48       11.90      1.80 o 
  15   3   4        0.06        1.00      1.12 o 
 -13   4   4        0.77        4.12      1.88 o 
 -12   4   4        1.99        3.08      0.77 o 
 -11   4   4       27.62       29.49      2.67 o 
 -10   4   4        7.81        8.94      0.78 o 
  -9   4   4       82.25       82.96      1.96 o 
  -8   4   4       12.00       10.28      0.61 o 
  -7   4   4      150.99      126.92      2.56 o 
  -6   4   4       18.79       20.63      0.57 o 
  -5   4   4       19.36       20.30      0.52 o 
  -4   4   4       11.01        4.29      0.53 o 
  -3   4   4        8.43        6.21      0.19 o 
  -2   4   4      987.27     1100.60     12.50 o 
  -1   4   4     1842.03     2042.75     43.08 o 
   0   4   4       37.67       44.57      0.48 o 
   1   4   4      484.61      492.36      9.97 o 
   2   4   4     3413.18     3617.57     82.53 o 
   3   4   4        4.45       12.93      0.22 o 
   4   4   4       81.79       87.32      1.05 o 
   5   4   4        0.40        1.41      0.24 o 
   6   4   4       37.10       39.47      0.88 o 
   7   4   4       53.98       48.81      0.82 o 
   8   4   4       65.88       70.07      1.22 o 
   9   4   4       17.00       18.49      0.57 o 
  10   4   4        9.68        8.52      0.47 o 
  11   4   4       49.95       52.45      1.50 o 
  12   4   4        0.90       -0.56      0.56 o 
  13   4   4        0.07        2.57      0.80 o 
  14   4   4       26.97       32.60      1.49 o 
  15   4   4       25.33       25.82      1.67 o 
 -12   5   4       16.67       18.74      2.59 o 
 -11   5   4       17.69       21.39      2.35 o 
 -10   5   4       34.37       33.95      2.76 o 
  -9   5   4        0.09        0.32      0.96 o 
  -8   5   4       44.50       47.68      1.41 o 
  -7   5   4       43.22       40.85      0.98 o 
  -6   5   4      483.92      473.47      6.49 o 
  -5   5   4      255.77      242.04      3.48 o 
  -4   5   4       63.45       49.39      0.74 o 
  -3   5   4       79.71       76.91      1.27 o 
  -2   5   4       21.06       17.85      0.32 o 
  -1   5   4       90.84       92.97      1.44 o 
   0   5   4      244.91      321.15      2.99 o 
   1   5   4      300.36      338.23      3.26 o 
   2   5   4       29.87       31.03      0.43 o 
   3   5   4      771.88      884.25     29.69 o 
   4   5   4       30.29       35.13      0.54 o 
   5   5   4      132.08      153.12      1.90 o 
   6   5   4      679.95      713.29      9.02 o 
   7   5   4      568.17      578.92     12.84 o 
   8   5   4       14.45       11.33      0.47 o 
   9   5   4        6.19        7.69      0.57 o 
  10   5   4       21.09       21.84      1.37 o 
  11   5   4        3.46        2.40      1.47 o 
  12   5   4        2.35        4.00      0.86 o 
  13   5   4        0.53        1.26      0.93 o 
  14   5   4       63.68       70.18      2.04 o 
  15   5   4       52.21       51.85      2.26 o 
 -12   6   4       60.36       59.63      3.95 o 
 -11   6   4        2.52        4.78      1.05 o 
 -10   6   4        0.35        0.54      0.68 o 
  -9   6   4       38.24       39.95      1.33 o 
  -8   6   4        0.31       -0.04      0.87 o 
  -7   6   4       20.62       22.51      0.74 o 
  -6   6   4      124.61      110.73      2.34 o 
  -5   6   4      132.11      116.11      2.34 o 
  -4   6   4       79.97       74.92      1.12 o 
  -3   6   4       20.19       25.57      0.54 o 
  -2   6   4        1.90        1.43      0.17 o 
  -1   6   4       61.13       63.11      1.04 o 
   0   6   4      334.48      386.88      5.60 o 
   1   6   4       39.35       29.95      0.61 o 
   2   6   4      217.92      223.65      2.46 o 
   3   6   4       89.34       89.85      3.14 o 
   4   6   4       55.32       58.08      0.98 o 
   5   6   4       14.99       12.87      0.43 o 
   6   6   4       26.74       20.51      0.43 o 
   7   6   4      376.67      370.69      4.88 o 
   8   6   4        5.73        7.78      0.44 o 
   9   6   4      642.44      663.56     21.20 o 
  10   6   4       86.56       92.00      3.94 o 
  11   6   4        0.24       -0.53      0.54 o 
  12   6   4       32.34       38.63      1.23 o 
  13   6   4        1.03        1.80      0.86 o 
  14   6   4        5.02        7.37      0.77 o 
  15   6   4       35.72       33.61      1.73 o 
 -11   7   4        9.66       11.72      1.29 o 
 -10   7   4       53.97       64.43      2.60 o 
  -9   7   4       16.31       20.45      2.72 o 
  -8   7   4        0.03        0.14      0.53 o 
  -7   7   4       12.70       11.42      0.63 o 
  -6   7   4        0.00        0.21      0.34 o 
  -5   7   4        1.23        4.15      0.52 o 
  -4   7   4      118.34      109.02      1.50 o 
  -3   7   4       39.43       33.90      0.78 o 
  -2   7   4        0.97        0.43      0.19 o 
  -1   7   4       83.19       68.09      1.15 o 
   0   7   4       52.41       53.12      0.74 o 
   1   7   4      203.43      207.46      2.57 o 
   2   7   4      293.35      316.02      3.94 o 
   3   7   4       10.34       10.69      0.48 o 
   4   7   4      166.89      165.82      2.77 o 
   5   7   4      132.98      137.22      2.24 o 
   6   7   4       17.34       18.54      0.52 o 
   7   7   4       70.09       60.61      1.17 o 
   8   7   4      143.63      121.44      3.82 o 
   9   7   4        6.35        6.67      0.58 o 
  10   7   4        0.03       -0.03      0.36 o 
  11   7   4      146.42      152.66      2.83 o 
  12   7   4        1.63        1.36      0.66 o 
  13   7   4       11.48       16.67      1.20 o 
  14   7   4       12.16       14.26      1.34 o 
  15   7   4        0.25        0.68      0.99 o 
 -10   8   4       41.64       43.93      1.81 o 
  -9   8   4       26.29       32.34      1.22 o 
  -8   8   4       39.15       41.91      1.20 o 
  -7   8   4       29.67       33.65      1.36 o 
  -6   8   4       14.01       12.96      2.34 o 
  -5   8   4       39.03       37.02      1.67 o 
  -4   8   4        8.67        6.15      0.43 o 
  -3   8   4       82.61       78.75      1.29 o 
  -2   8   4       45.58       34.85      1.07 o 
  -1   8   4       30.11       24.97      0.53 o 
   0   8   4       17.54       16.69      0.50 o 
   1   8   4       14.84       20.07      0.43 o 
   2   8   4      161.12      181.42      5.70 o 
   3   8   4      476.43      458.42      5.96 o 
   4   8   4       51.58       48.00      1.23 o 
   5   8   4       34.00       30.36      0.96 o 
   6   8   4       88.89       72.72      1.48 o 
   7   8   4      123.60      121.82      2.06 o 
   8   8   4      167.60      148.24      4.35 o 
   9   8   4       20.42       25.92      0.80 o 
  10   8   4      132.44      128.88      2.75 o 
  11   8   4       62.39       67.17      1.50 o 
  12   8   4       23.59       25.55      1.11 o 
  13   8   4       66.11       66.69      2.43 o 
  14   8   4        7.88        5.67      1.16 o 
  15   8   4        1.96        2.58      1.37 o 
 -10   9   4        6.77        4.35      0.95 o 
  -9   9   4        8.14        7.60      2.00 o 
  -8   9   4       17.67       16.60      2.12 o 
  -7   9   4       55.55       60.65      1.49 o 
  -6   9   4       14.24       15.02      0.75 o 
  -5   9   4       41.71       37.48      0.90 o 
  -4   9   4       78.67       69.06      1.35 o 
  -3   9   4      217.02      201.28      3.25 o 
  -2   9   4      366.42      355.85      4.96 o 
  -1   9   4       30.59       30.60      1.50 o 
   0   9   4      167.69      159.14      2.44 o 
   1   9   4      380.64      377.19      5.21 o 
   2   9   4      195.57      205.49      9.03 o 
   3   9   4        0.75        1.59      0.20 o 
   4   9   4        0.60        0.56      0.40 o 
   5   9   4       49.50       45.89      1.21 o 
   6   9   4       93.34       95.06      2.54 o 
   7   9   4        3.07        3.81      0.29 o 
   8   9   4        3.83        1.47      0.75 o 
   9   9   4        0.95        1.03      0.36 o 
  10   9   4        0.48        2.33      1.70 o 
  11   9   4        0.01       -0.94      1.12 o 
  12   9   4        0.41        3.31      2.01 o 
  13   9   4        0.01       -0.43      0.87 o 
  14   9   4       16.99       14.69      1.57 o 
  15   9   4       10.37        9.07      1.54 o 
  -9  10   4        2.73        0.99      0.92 o 
  -8  10   4        7.83        7.70      0.82 o 
  -7  10   4        7.14        6.71      1.29 o 
  -6  10   4        1.99        2.58      1.17 o 
  -5  10   4        1.56        1.17      0.75 o 
  -4  10   4        4.57        2.73      0.34 o 
  -3  10   4       44.12       44.63      1.69 o 
  -2  10   4        8.82        7.47      0.55 o 
  -1  10   4       72.23       75.28      1.80 o 
   0  10   4      138.88      143.88      2.72 o 
   1  10   4     1219.14     1212.34     18.48 o 
   2  10   4      824.98      860.54     12.38 o 
   3  10   4      315.85      304.76      6.06 o 
   4  10   4      183.08      166.71      5.90 o 
   5  10   4       42.20       45.36      1.27 o 
   6  10   4        0.32        0.09      0.76 o 
   7  10   4       32.21       34.36      1.15 o 
   8  10   4        3.98        4.19      0.76 o 
   9  10   4        2.86        4.45      1.61 o 
  10  10   4        0.03        0.39      0.80 o 
  11  10   4       22.58       25.05      1.57 o 
  12  10   4        2.32        3.07      1.81 o 
  13  10   4       10.84       11.25      1.46 o 
  14  10   4       26.03       23.69      1.50 o 
  15  10   4        4.92        3.13      1.49 o 
  -8  11   4        1.44        2.18      0.93 o 
  -7  11   4        5.04        5.65      2.68 o 
  -6  11   4        0.79        1.00      0.66 o 
  -5  11   4        0.01        0.23      0.65 o 
  -4  11   4       26.35       27.86      1.74 o 
  -3  11   4       38.01       39.68      1.30 o 
  -2  11   4       18.17       19.59      0.98 o 
  -1  11   4        0.00        0.66      0.68 o 
   0  11   4       22.77       24.49      1.18 o 
   1  11   4        4.82        5.04      0.60 o 
   2  11   4        0.00        0.78      0.55 o 
   3  11   4      186.11      183.82      3.46 o 
   4  11   4      281.22      277.24      4.37 o 
   5  11   4      101.36       90.56      1.98 o 
   6  11   4       65.60       55.63      1.53 o 
   7  11   4        0.14       -0.66      0.66 o 
   8  11   4        4.97        5.91      0.74 o 
   9  11   4        2.90        3.33      0.74 o 
  10  11   4        0.22       -0.49      1.04 o 
  11  11   4       27.83       29.15      1.34 o 
  12  11   4       20.42       26.09      5.09 o 
  13  11   4        8.67       11.58      1.20 o 
  14  11   4        1.04        2.97      1.45 o 
  -7  12   4        6.33        3.72      1.49 o 
  -6  12   4       12.03        8.98      1.06 o 
  -5  12   4       43.12       43.45      1.49 o 
  -4  12   4        1.96        2.12      2.65 o 
  -3  12   4        5.15        7.93      0.74 o 
  -2  12   4       15.60       19.31      0.93 o 
  -1  12   4       78.32       71.49      1.90 o 
   0  12   4       18.11       19.70      1.51 o 
   1  12   4       91.92       94.94      3.73 o 
   2  12   4        0.00        1.06      0.59 o 
   3  12   4       34.26       33.64      1.95 o 
   4  12   4        0.27        0.07      0.56 o 
   5  12   4      151.47      151.27      3.18 o 
   6  12   4      112.74      104.19      4.01 o 
   7  12   4       44.39       45.38      1.42 o 
   8  12   4       19.68       19.28      1.09 o 
   9  12   4       34.85       37.05      1.74 o 
  10  12   4        1.34        0.80      0.98 o 
  11  12   4        1.31        3.72      0.91 o 
  12  12   4       68.21       73.71      2.59 o 
  13  12   4       10.73       12.34      1.15 o 
  14  12   4       34.81       32.22      2.96 o 
  -6  13   4        1.35        0.02      1.30 o 
  -5  13   4        5.34        4.31      1.76 o 
  -4  13   4        0.37        0.76      1.35 o 
  -3  13   4        3.38        4.56      1.02 o 
  -2  13   4        0.87        1.08      1.41 o 
  -1  13   4        0.45        0.36      0.70 o 
   0  13   4       27.78       25.78      1.40 o 
   1  13   4        0.55        1.10      0.63 o 
   2  13   4        5.50        5.94      1.10 o 
   3  13   4        1.52        0.99      0.98 o 
   4  13   4        7.13        6.87      0.70 o 
   5  13   4       67.29       68.14      1.85 o 
   6  13   4        1.84        1.82      0.92 o 
   7  13   4       38.46       40.12      2.97 o 
   8  13   4        1.82        0.71      0.96 o 
   9  13   4        0.39        0.78      0.77 o 
  10  13   4       10.46       10.66      1.42 o 
  11  13   4       14.82       17.16      1.57 o 
  12  13   4       62.15       64.53      2.90 o 
  13  13   4       17.04       14.30      2.26 o 
  -4  14   4        7.28        7.45      1.47 o 
  -3  14   4        5.72        4.78      0.90 o 
  -2  14   4       31.36       29.00      2.85 o 
  -1  14   4        0.90        0.81      0.79 o 
   0  14   4        0.06        1.47      1.91 o 
   1  14   4        5.27        6.86      1.98 o 
   2  14   4        0.98        1.98      0.74 o 
   3  14   4        3.23        4.73      0.91 o 
   4  14   4       22.03       21.45      1.12 o 
   5  14   4        0.15       -0.44      0.68 o 
   6  14   4       28.14       25.53      1.73 o 
   7  14   4        0.83        0.05      0.74 o 
   8  14   4        0.03        0.97      1.02 o 
   9  14   4        3.24        4.04      1.28 o 
  10  14   4        0.54        0.45      1.21 o 
  11  14   4       42.88       42.89      2.21 o 
  12  14   4        4.76        5.43      1.50 o 
  -3  15   4        9.79        5.72      1.52 o 
  -2  15   4        4.09        4.12      1.00 o 
  -1  15   4       12.15       11.30      1.19 o 
   0  15   4       15.95       16.93      1.18 o 
   1  15   4        1.50        2.86      0.71 o 
   2  15   4        0.08       -0.60      1.06 o 
   3  15   4        9.29       10.36      1.33 o 
   4  15   4       14.51       17.03      1.10 o 
   5  15   4        0.02        0.60      0.73 o 
   6  15   4        1.13        0.26      0.77 o 
   7  15   4       11.01       12.61      0.99 o 
   8  15   4        3.64        4.10      1.99 o 
   9  15   4       10.38        8.60      1.50 o 
  10  15   4        3.30        3.74      1.07 o 
  11  15   4        7.11        4.46      1.34 o 
   0  16   4       43.25       33.83      2.58 o 
   1  16   4        0.01        0.09      1.30 o 
   2  16   4        0.00       -1.42      1.73 o 
   3  16   4       33.82       33.60      1.60 o 
   4  16   4       20.63       21.11      1.89 o 
   5  16   4        0.80       -1.15      1.20 o 
   6  16   4        5.45        4.25      1.06 o 
   7  16   4        1.11        1.31      1.11 o 
   8  16   4        2.42        3.61      1.96 o 
   9  16   4        1.01        2.88      1.28 o 
  -7 -12   5        0.07       -1.16      1.16 o 
  -6 -12   5        2.25        0.75      0.94 o 
  -5 -12   5        6.58        6.26      1.02 o 
  -4 -12   5        8.21        4.10      1.54 o 
  -3 -12   5        1.28        2.21      1.37 o 
  -2 -12   5        6.32        6.39      1.39 o 
  -9 -11   5       42.96       36.99      2.64 o 
  -8 -11   5       75.63       89.37      5.38 o 
  -7 -11   5        5.53        3.44      0.93 o 
  -6 -11   5        0.01        0.48      0.83 o 
  -5 -11   5       14.04       20.38      1.74 o 
  -4 -11   5       11.78       13.08      1.64 o 
  -3 -11   5        0.03       -1.55      1.55 o 
  -2 -11   5        7.95        4.31      1.79 o 
  -1 -11   5        2.72        2.36      0.90 o 
   0 -11   5        6.41        6.03      1.40 o 
   1 -11   5       12.32       10.57      2.07 o 
   2 -11   5        0.02       -1.13      1.67 o 
 -11 -10   5       13.27       12.58      1.79 o 
 -10 -10   5        6.30        9.50      1.99 o 
  -9 -10   5        7.67        7.55      1.34 o 
  -8 -10   5       37.85       36.09      1.64 o 
  -7 -10   5       33.06       34.94      1.51 o 
  -6 -10   5       63.12       59.90      1.70 o 
  -5 -10   5        0.00        0.62      0.72 o 
  -4 -10   5        5.96        7.39      1.07 o 
  -3 -10   5        0.13       -0.69      0.69 o 
  -2 -10   5        0.79       -0.13      1.28 o 
  -1 -10   5        5.53        5.97      0.72 o 
   0 -10   5        1.33        2.28      0.66 o 
   1 -10   5        8.71       11.35      1.06 o 
   2 -10   5       41.74       41.71      4.67 o 
   3 -10   5       12.17       11.94      1.57 o 
   4 -10   5        4.78        6.12      1.53 o 
 -12  -9   5        1.04       -0.19      0.99 o 
 -11  -9   5        0.02       -0.56      2.50 o 
 -10  -9   5        0.99        2.66      1.48 o 
  -9  -9   5        0.31        0.66      1.79 o 
  -8  -9   5       19.72       19.31      0.93 o 
  -7  -9   5        2.60        2.44      0.73 o 
  -6  -9   5        0.02        0.13      0.24 o 
  -5  -9   5        1.73        0.85      1.00 o 
  -4  -9   5       50.75       54.82      2.47 o 
  -3  -9   5        4.28        6.16      1.13 o 
  -2  -9   5        1.53        3.58      0.58 o 
  -1  -9   5       49.55       52.72      1.52 o 
   0  -9   5        0.00        1.75      0.68 o 
   1  -9   5        3.25        4.73      0.74 o 
   2  -9   5       14.25       14.41      1.70 o 
   3  -9   5       61.84       71.55      2.17 o 
   4  -9   5        0.59        0.35      1.44 o 
   5  -9   5       23.82       26.25      1.35 o 
   6  -9   5       71.82       60.13      7.47 o 
 -13  -8   5        0.08       -1.68      1.68 o 
 -12  -8   5        0.26        0.44      0.82 o 
 -11  -8   5        0.10       -0.75      0.75 o 
 -10  -8   5        2.70        1.39      1.73 o 
  -9  -8   5       24.63       28.83      1.23 o 
  -8  -8   5       22.44       23.75      1.01 o 
  -7  -8   5       10.10        9.48      1.13 o 
  -6  -8   5       24.96       24.72      1.01 o 
  -5  -8   5       42.07       39.83      1.40 o 
  -4  -8   5        3.43        4.26      0.77 o 
  -3  -8   5       15.59       17.03      1.13 o 
  -2  -8   5       20.24       21.87      0.92 o 
  -1  -8   5        0.46        0.26      0.44 o 
   0  -8   5        0.08       -0.12      0.44 o 
   1  -8   5       42.94       45.28      2.44 o 
   2  -8   5       68.27       76.89      2.10 o 
   3  -8   5        0.18       -0.11      0.29 o 
   4  -8   5       43.66       48.33      1.72 o 
   5  -8   5        0.54        0.18      0.80 o 
   6  -8   5        6.48        5.96      0.81 o 
   7  -8   5       32.63       28.70      1.34 o 
   8  -8   5       10.99        8.41      2.46 o 
 -13  -7   5        0.12        0.40      0.96 o 
 -12  -7   5        9.01       10.10      3.49 o 
 -11  -7   5       12.10       13.80      1.04 o 
 -10  -7   5       11.76       10.83      0.81 o 
  -9  -7   5        0.94        2.30      0.62 o 
  -8  -7   5        1.75        1.33      0.64 o 
  -7  -7   5      158.93      162.43      3.48 o 
  -6  -7   5        1.71        0.33      0.75 o 
  -5  -7   5        7.50        7.52      0.75 o 
  -4  -7   5        6.49        9.81      2.16 o 
  -3  -7   5       75.31       68.86      1.84 o 
  -2  -7   5       33.21       34.80      1.05 o 
  -1  -7   5        1.47        0.85      0.78 o 
   0  -7   5        0.08        0.18      0.29 o 
   1  -7   5       59.94       63.52      1.62 o 
   2  -7   5        4.45        5.13      1.10 o 
   3  -7   5       36.38       32.81      1.18 o 
   4  -7   5        0.24        0.81      0.65 o 
   5  -7   5        5.96        6.42      0.76 o 
   6  -7   5      125.30      133.49      7.14 o 
   7  -7   5      147.55      158.12      3.61 o 
   8  -7   5        5.56        6.83      1.10 o 
   9  -7   5        4.05        0.70      1.02 o 
 -14  -6   5       36.13       29.39      2.56 o 
 -13  -6   5       14.42       14.76      1.16 o 
 -12  -6   5        8.67       11.25      3.36 o 
 -11  -6   5       11.82       12.07      0.87 o 
 -10  -6   5        0.86        2.06      0.70 o 
  -9  -6   5        3.52        2.97      0.71 o 
  -8  -6   5       37.73       38.02      1.21 o 
  -7  -6   5       83.51       77.55      1.80 o 
  -6  -6   5       93.77       92.23      2.00 o 
  -5  -6   5      178.84      187.50      3.29 o 
  -4  -6   5      145.73      135.59      3.01 o 
  -3  -6   5        3.90        3.35      0.41 o 
  -2  -6   5       14.46       16.99      0.76 o 
  -1  -6   5        0.63        0.13      0.39 o 
   0  -6   5      124.99      121.89      4.07 o 
   1  -6   5       15.71       15.66      0.83 o 
   2  -6   5       24.78       24.59      1.55 o 
   3  -6   5        0.09        0.04      0.45 o 
   4  -6   5       18.76       23.30      0.79 o 
   5  -6   5       38.33       36.80      2.33 o 
   6  -6   5       16.46       16.08      2.18 o 
   7  -6   5      188.22      199.95      5.77 o 
   8  -6   5        9.90        9.43      0.95 o 
   9  -6   5       22.30       24.02      3.24 o 
  10  -6   5        1.81       -0.44      1.42 o 
 -14  -5   5        7.58        5.74      1.10 o 
 -13  -5   5        6.25        5.33      1.47 o 
 -12  -5   5        6.17        6.17      1.05 o 
 -11  -5   5       10.02       11.73      1.66 o 
 -10  -5   5       63.80       61.77      1.79 o 
  -9  -5   5       52.28       53.32      1.50 o 
  -8  -5   5      115.38      117.87      2.44 o 
  -7  -5   5        3.15        4.46      0.65 o 
  -6  -5   5      186.36      190.49      3.61 o 
  -5  -5   5       85.08       74.97      1.69 o 
  -4  -5   5        0.16        0.61      0.30 o 
  -3  -5   5      217.35      215.67      3.26 o 
  -2  -5   5      988.67     1037.73     14.69 o 
  -1  -5   5      123.46      108.94      1.92 o 
   0  -5   5        0.14        1.18      0.72 o 
   1  -5   5       11.89       12.96      0.50 o 
   2  -5   5        6.00        5.06      0.33 o 
   3  -5   5        9.62        7.34      0.43 o 
   4  -5   5       20.07       21.71      0.78 o 
   5  -5   5      135.76      139.40      2.73 o 
   6  -5   5        1.67        0.38      1.54 o 
   7  -5   5        0.00       -0.27      0.49 o 
   8  -5   5      181.78      186.66      6.03 o 
   9  -5   5        6.03        8.22      1.15 o 
  10  -5   5        6.03        5.30      1.94 o 
  11  -5   5        0.88        2.25      1.34 o 
 -14  -4   5       30.46       28.26      1.91 o 
 -13  -4   5        2.62        3.47      1.30 o 
 -12  -4   5        0.26       -0.31      0.74 o 
 -11  -4   5        0.04        0.77      1.34 o 
 -10  -4   5        1.37        1.80      0.51 o 
  -9  -4   5       48.99       48.29      1.45 o 
  -8  -4   5       51.86       50.36      1.25 o 
  -7  -4   5       29.59       28.14      0.87 o 
  -6  -4   5      408.42      434.06     11.97 o 
  -5  -4   5        1.34        1.18      0.54 o 
  -4  -4   5        5.55        7.52      0.90 o 
  -3  -4   5        6.97        8.49      0.43 o 
  -2  -4   5       23.65       17.83      0.85 o 
  -1  -4   5        1.77        1.31      0.30 o 
   0  -4   5       27.52       19.34      0.57 o 
   1  -4   5        7.61       10.43      0.34 o 
   2  -4   5        4.28        6.02      0.72 o 
   3  -4   5       19.59       17.27      0.48 o 
   4  -4   5       17.65       16.32      1.37 o 
   5  -4   5       89.70       79.78      1.55 o 
   6  -4   5       13.77       16.43      0.66 o 
   7  -4   5        1.70        1.95      0.44 o 
   8  -4   5       17.38       16.54      1.15 o 
   9  -4   5        6.26        6.21      0.64 o 
  10  -4   5       10.38       10.90      0.93 o 
  11  -4   5       17.65       15.08      1.56 o 
  12  -4   5        3.98        4.38      2.02 o 
 -14  -3   5       56.75       66.36      3.85 o 
 -13  -3   5        9.76        9.81      1.25 o 
 -12  -3   5        0.09       -0.34      0.61 o 
 -11  -3   5       51.56       55.14      1.64 o 
 -10  -3   5       10.45       11.05      0.72 o 
  -9  -3   5        2.93        1.85      0.91 o 
  -8  -3   5        7.33        6.25      1.03 o 
  -7  -3   5       46.76       45.36      1.53 o 
  -6  -3   5      117.20      112.37      2.05 o 
  -5  -3   5      559.41      545.78     19.01 o 
  -4  -3   5       22.46       21.22      0.53 o 
  -3  -3   5       61.06       56.02      1.00 o 
  -2  -3   5      679.13      682.13      8.67 o 
  -1  -3   5      908.79      962.88     23.00 o 
   0  -3   5       20.21       23.09      0.46 o 
   1  -3   5      279.80      309.20      3.47 o 
   2  -3   5       30.99       39.88      0.67 o 
   3  -3   5      308.07      294.78      6.14 o 
   4  -3   5       60.29       60.59      1.17 o 
   5  -3   5       35.10       36.07      0.79 o 
   6  -3   5        0.11        1.26      0.72 o 
   7  -3   5       44.97       43.11      1.11 o 
   8  -3   5      109.72      107.54      2.29 o 
   9  -3   5       19.21       19.71      0.85 o 
  10  -3   5       22.12       21.03      0.90 o 
  11  -3   5        8.70        8.73      1.17 o 
  12  -3   5       45.34       41.10      2.16 o 
 -14  -2   5        0.15        3.07      1.40 o 
 -13  -2   5        3.15        3.37      1.57 o 
 -12  -2   5       45.00       40.19      1.33 o 
 -11  -2   5       21.79       25.64      1.04 o 
 -10  -2   5       37.22       37.18      2.04 o 
  -9  -2   5       14.37       14.90      0.68 o 
  -8  -2   5       23.01       21.28      0.71 o 
  -7  -2   5        1.40        1.51      0.35 o 
  -6  -2   5       33.19       24.07      0.59 o 
  -5  -2   5        0.01       -0.21      0.21 o 
  -4  -2   5        0.92        5.54      0.29 o 
  -3  -2   5        1.60        0.35      0.19 o 
  -2  -2   5      268.85      252.37      3.03 o 
  -1  -2   5      230.09      273.11      3.27 o 
   0  -2   5     1480.45     1535.61     22.37 o 
   1  -2   5     1141.63     1195.00     26.33 o 
   2  -2   5        9.39        7.35      0.22 o 
   3  -2   5       10.41        6.60      0.24 o 
   4  -2   5       41.28       37.93      0.89 o 
   5  -2   5       58.94       68.61      1.44 o 
   6  -2   5       75.38       64.10      2.71 o 
   7  -2   5        0.01        1.62      1.17 o 
   8  -2   5       63.60       58.83      1.54 o 
   9  -2   5        7.67        8.93      0.65 o 
  10  -2   5        2.01        1.15      0.78 o 
  11  -2   5        4.94        5.30      1.64 o 
  12  -2   5        0.02        0.26      0.63 o 
  13  -2   5        0.30        0.32      1.39 o 
 -14  -1   5        1.53        0.17      1.33 o 
 -13  -1   5        1.79        1.77      0.93 o 
 -12  -1   5       24.75       27.63      1.28 o 
 -11  -1   5       70.01       74.22      4.70 o 
 -10  -1   5      321.93      315.59      5.97 o 
  -9  -1   5      109.50      116.27      2.45 o 
  -8  -1   5       63.34       54.46      1.18 o 
  -7  -1   5      128.19      110.66      1.93 o 
  -6  -1   5      120.12      128.44      3.61 o 
  -5  -1   5       11.70       14.67      0.40 o 
  -4  -1   5      278.10      290.98      5.60 o 
  -3  -1   5       76.34       95.91      1.22 o 
  -2  -1   5       28.96       28.60      0.41 o 
  -1  -1   5      305.35      356.83      8.03 o 
   0  -1   5     2157.27     2307.00     43.23 o 
   1  -1   5       45.41       48.13      0.58 o 
   2  -1   5       15.72       19.15      0.30 o 
   3  -1   5      251.10      264.28      7.72 o 
   4  -1   5        9.96        7.81      0.31 o 
   5  -1   5      125.52      147.36      3.41 o 
   6  -1   5       98.60       98.16      1.77 o 
   7  -1   5        0.01        0.68      0.40 o 
   8  -1   5        0.37       -0.04      0.47 o 
   9  -1   5       83.36       80.57      3.30 o 
  10  -1   5       10.86        9.53      1.09 o 
  11  -1   5        1.57        1.88      0.62 o 
  12  -1   5        2.14        2.40      0.85 o 
  13  -1   5       34.09       32.11      1.63 o 
 -13   0   5       14.76       19.55      2.01 o 
 -12   0   5        8.44        9.72      1.35 o 
 -11   0   5        9.25       10.60      1.93 o 
 -10   0   5       30.47       32.04      1.10 o 
  -9   0   5       31.89       27.06      2.84 o 
  -8   0   5       32.10       35.40      1.36 o 
  -7   0   5        0.10        0.11      0.25 o 
  -6   0   5        1.27        1.77      0.23 o 
  -5   0   5        0.25        0.62      0.22 o 
  -4   0   5       34.43       36.45      1.43 o 
  -3   0   5      311.89      397.83      4.11 o 
  -2   0   5      798.82      774.76     22.03 o 
  -1   0   5      535.47      593.17     20.57 o 
   0   0   5       51.46       47.26      1.81 o 
   1   0   5        6.72       12.50      0.24 o 
   2   0   5      155.05      148.11      3.87 o 
   3   0   5       30.16       33.00      1.02 o 
   4   0   5        8.89       19.87      0.40 o 
   5   0   5       16.98       20.14      0.83 o 
   6   0   5        7.40        7.35      0.70 o 
   7   0   5       12.58        8.86      1.31 o 
   8   0   5       29.77       21.33      1.90 o 
   9   0   5        7.65        4.20      0.70 o 
  10   0   5      157.53      153.39      3.58 o 
  11   0   5       29.81       29.32      1.24 o 
  12   0   5        1.60        3.14      0.90 o 
  13   0   5        5.05        3.95      1.16 o 
  14   0   5        0.55        0.84      0.93 o 
 -14   1   5        1.55        3.05      1.67 o 
 -13   1   5       94.64      108.98      8.78 o 
 -12   1   5        2.06        2.27      1.15 o 
 -11   1   5        0.03        1.46      0.72 o 
 -10   1   5        0.18        0.48      0.48 o 
  -9   1   5      112.82      106.72      2.85 o 
  -8   1   5      168.90      156.99      2.58 o 
  -7   1   5      629.93      607.07     11.29 o 
  -6   1   5        7.67        7.95      0.50 o 
  -5   1   5       44.91       46.01      0.80 o 
  -4   1   5        0.06        0.44      0.33 o 
  -3   1   5       49.37       53.31      0.69 o 
  -2   1   5      113.15      116.95      1.29 o 
  -1   1   5        8.99       10.13      0.15 o 
   0   1   5     1071.28     1084.40     28.48 o 
   1   1   5      818.01      877.36     40.65 o 
   2   1   5      207.65      207.09      7.72 o 
   3   1   5      153.70      158.00      4.19 o 
   4   1   5       23.19       22.18      0.57 o 
   5   1   5      250.31      263.70      5.51 o 
   6   1   5        1.01        1.91      0.27 o 
   7   1   5      235.80      231.49      4.09 o 
   8   1   5       21.41       19.07      0.78 o 
   9   1   5      117.08      117.87      2.41 o 
  10   1   5       75.13       63.83      1.72 o 
  11   1   5        4.47        3.91      0.76 o 
  12   1   5       20.86       21.34      2.53 o 
  13   1   5        0.04        1.26      0.74 o 
  14   1   5       13.29       12.12      1.48 o 
 -14   2   5        0.35        2.63      1.72 o 
 -13   2   5       24.92       25.66      3.34 o 
 -12   2   5       18.06       17.76      0.99 o 
 -11   2   5       38.04       40.68      1.31 o 
 -10   2   5      143.82      152.01      3.09 o 
  -9   2   5       14.98       16.54      0.97 o 
  -8   2   5       25.80       22.95      0.79 o 
  -7   2   5      556.09      503.76      7.20 o 
  -6   2   5      217.03      234.21      3.84 o 
  -5   2   5       87.16       99.71      1.52 o 
  -4   2   5      346.07      364.30      3.75 o 
  -3   2   5      110.31      124.12      1.29 o 
  -2   2   5        6.40        7.73      0.18 o 
  -1   2   5       66.82       58.64      1.55 o 
   0   2   5        6.79        3.81      0.51 o 
   1   2   5       13.98       16.22      1.32 o 
   2   2   5       14.14       13.86      0.21 o 
   3   2   5      280.01      301.74      7.97 o 
   4   2   5       53.17       50.69      1.10 o 
   5   2   5       41.67       35.48      1.79 o 
   6   2   5      239.41      229.48      3.54 o 
   7   2   5       71.88       78.66      1.33 o 
   8   2   5        6.67        7.93      1.00 o 
   9   2   5      336.90      330.15      5.73 o 
  10   2   5        1.11        0.96      0.65 o 
  11   2   5        9.64       14.43      0.91 o 
  12   2   5       56.62       63.06      2.73 o 
  13   2   5       18.82       23.74      1.39 o 
  14   2   5       57.06       62.38      6.29 o 
  15   2   5       41.49       32.22      2.68 o 
 -13   3   5        7.66       10.49      1.47 o 
 -12   3   5       36.08       36.01      3.66 o 
 -11   3   5        0.31        0.49      1.76 o 
 -10   3   5       79.73       86.38      2.77 o 
  -9   3   5        5.41        6.62      1.24 o 
  -8   3   5       73.51       60.44      1.51 o 
  -7   3   5       42.70       46.22      1.93 o 
  -6   3   5        2.37        1.47      0.31 o 
  -5   3   5       77.63       79.04      1.09 o 
  -4   3   5       70.25       72.02      1.02 o 
  -3   3   5     1008.38     1047.88     17.80 o 
  -2   3   5      276.57      289.89      2.72 o 
  -1   3   5      367.25      371.81     12.78 o 
   0   3   5      186.16      180.01      5.29 o 
   1   3   5      399.79      412.16     13.86 o 
   2   3   5        7.58        7.95      0.23 o 
   3   3   5      110.90      124.62      3.39 o 
   4   3   5      216.69      213.46      2.17 o 
   5   3   5      187.70      210.95      3.22 o 
   6   3   5      183.58      205.87      2.53 o 
   7   3   5      119.08      117.49      2.34 o 
   8   3   5      136.90      133.45      2.11 o 
   9   3   5      176.83      172.47      3.66 o 
  10   3   5       39.75       45.38      1.08 o 
  11   3   5       21.08       19.59      1.65 o 
  12   3   5        7.36        6.93      1.01 o 
  13   3   5        2.22        1.01      1.85 o 
  14   3   5       10.97       12.15      2.36 o 
  15   3   5      103.92       99.29     11.30 o 
 -13   4   5       27.64       26.48      2.28 o 
 -12   4   5       17.30       21.35      1.65 o 
 -11   4   5       22.01       22.72      1.29 o 
 -10   4   5        7.36        8.96      1.29 o 
  -9   4   5       59.26       61.10      1.61 o 
  -8   4   5       15.82       15.86      1.49 o 
  -7   4   5       20.82       17.16      0.73 o 
  -6   4   5        8.27        7.49      0.45 o 
  -5   4   5      368.07      347.28      4.37 o 
  -4   4   5      159.55      185.15      2.32 o 
  -3   4   5        0.88        0.11      0.31 o 
  -2   4   5        9.59       11.77      0.27 o 
  -1   4   5      154.38      184.49      1.81 o 
   0   4   5       25.52       21.33      0.38 o 
   1   4   5      124.95      110.56      1.52 o 
   2   4   5      723.72      760.93     13.37 o 
   3   4   5       92.63       79.34      0.88 o 
   4   4   5      215.79      221.44      2.39 o 
   5   4   5       34.10       29.14      1.07 o 
   6   4   5      126.47      111.04      1.37 o 
   7   4   5      115.18      118.06      1.73 o 
   8   4   5       13.10       12.27      0.42 o 
   9   4   5       44.59       35.05      0.85 o 
  10   4   5       51.36       56.38      1.21 o 
  11   4   5       26.86       27.56      1.15 o 
  12   4   5       31.29       34.11      2.74 o 
  13   4   5       37.18       43.93      1.62 o 
  14   4   5        7.38        8.32      0.93 o 
  15   4   5       38.10       39.12      3.53 o 
 -12   5   5        5.31        5.13      0.85 o 
 -11   5   5       30.45       32.90      1.37 o 
 -10   5   5      111.38      116.92      2.64 o 
  -9   5   5       12.98       12.67      0.93 o 
  -8   5   5       16.42       17.34      0.85 o 
  -7   5   5      209.42      197.10      3.14 o 
  -6   5   5        6.34        4.55      0.35 o 
  -5   5   5       31.80       33.39      0.78 o 
  -4   5   5       17.99       20.12      0.60 o 
  -3   5   5       17.62       16.52      0.70 o 
  -2   5   5      153.55      153.75      2.10 o 
  -1   5   5      167.67      175.80      1.66 o 
   0   5   5      221.79      211.57      1.98 o 
   1   5   5      282.83      309.01      2.87 o 
   2   5   5      146.63      147.65      1.52 o 
   3   5   5     1106.23     1166.51     17.39 o 
   4   5   5      443.74      458.19      4.82 o 
   5   5   5        6.30        7.18      0.43 o 
   6   5   5        9.88       13.97      0.65 o 
   7   5   5      182.93      200.90      2.51 o 
   8   5   5      616.95      594.96     18.59 o 
   9   5   5        4.61        3.42      0.42 o 
  10   5   5       55.29       50.22      2.03 o 
  11   5   5        6.88        6.41      1.57 o 
  12   5   5        2.89        3.92      1.09 o 
  13   5   5        0.33       -0.57      1.98 o 
  14   5   5       37.38       40.53      1.44 o 
  15   5   5        1.18        2.94      0.92 o 
 -12   6   5        0.21       -1.72      1.72 o 
 -11   6   5       75.47       84.16      3.04 o 
 -10   6   5       43.45       51.39      1.35 o 
  -9   6   5       15.94       17.63      1.47 o 
  -8   6   5        0.64        0.23      0.61 o 
  -7   6   5       14.95       12.37      0.50 o 
  -6   6   5      104.28       98.39      1.62 o 
  -5   6   5       49.10       42.55      1.42 o 
  -4   6   5       30.19       33.04      1.11 o 
  -3   6   5      139.81      146.65      1.81 o 
  -2   6   5        1.93        3.23      0.18 o 
  -1   6   5       48.45       69.76      0.89 o 
   0   6   5      126.63      167.28      1.67 o 
   1   6   5      257.61      275.33      2.66 o 
   2   6   5        0.11       -0.01      0.15 o 
   3   6   5      106.78       88.31      1.08 o 
   4   6   5      334.27      387.07      4.70 o 
   5   6   5        1.19        2.70      0.25 o 
   6   6   5        2.07        3.02      0.19 o 
   7   6   5      126.02      114.32      4.65 o 
   8   6   5      267.66      245.59      7.65 o 
   9   6   5        3.31        3.78      0.56 o 
  10   6   5       54.48       56.80      1.26 o 
  11   6   5        8.60        8.77      0.54 o 
  12   6   5       61.78       73.83      1.89 o 
  13   6   5       17.51       18.96      0.92 o 
  14   6   5       11.96       12.02      1.25 o 
  15   6   5        0.01       -0.39      1.78 o 
 -11   7   5       43.12       49.60      2.30 o 
 -10   7   5        6.29        6.56      1.64 o 
  -9   7   5        5.60        7.30      0.65 o 
  -8   7   5       80.21       86.69      4.36 o 
  -7   7   5       86.24      101.16      4.09 o 
  -6   7   5        3.69        3.28      0.39 o 
  -5   7   5       26.07       15.21      0.55 o 
  -4   7   5      135.05      131.57      3.16 o 
  -3   7   5       15.11       12.90      0.37 o 
  -2   7   5        1.15        2.45      0.32 o 
  -1   7   5      100.35      103.10      1.20 o 
   0   7   5       85.89       74.66      1.79 o 
   1   7   5       20.59       20.33      1.06 o 
   2   7   5      417.19      457.65      9.91 o 
   3   7   5      364.66      406.68      5.73 o 
   4   7   5       10.68        6.77      0.34 o 
   5   7   5       19.10       17.26      0.54 o 
   6   7   5       23.74       24.97      0.77 o 
   7   7   5      178.81      150.60      2.25 o 
   8   7   5       54.84       61.13      0.96 o 
   9   7   5        4.39        4.94      0.67 o 
  10   7   5        4.87        5.72      0.45 o 
  11   7   5        3.24        4.07      0.72 o 
  12   7   5      191.70      214.64      4.57 o 
  13   7   5       21.57       21.11      1.58 o 
  14   7   5       17.17       20.70      1.77 o 
  15   7   5        1.11        0.23      1.62 o 
 -10   8   5        0.72        0.23      0.90 o 
  -9   8   5        2.96        1.84      1.77 o 
  -8   8   5       44.88       54.93      3.34 o 
  -7   8   5        0.00        0.41      0.70 o 
  -6   8   5        0.70        1.13      0.34 o 
  -5   8   5        0.54        0.06      0.39 o 
  -4   8   5       80.58       57.78      1.17 o 
  -3   8   5       15.15       12.53      0.39 o 
  -2   8   5        5.92       10.25      0.34 o 
  -1   8   5      381.24      345.87      4.44 o 
   0   8   5       19.47       18.80      0.44 o 
   1   8   5       14.96       15.20      0.45 o 
   2   8   5       10.11       12.27      0.35 o 
   3   8   5      237.16      236.62      3.38 o 
   4   8   5        0.40        0.32      0.26 o 
   5   8   5       21.87       33.30      0.77 o 
   6   8   5       25.99       22.84      0.94 o 
   7   8   5      314.51      287.27      4.59 o 
   8   8   5       35.77       40.73      2.24 o 
   9   8   5       30.34       32.12      0.81 o 
  10   8   5       64.02       60.79      1.35 o 
  11   8   5      114.72      115.14      2.85 o 
  12   8   5      196.38      199.63      4.31 o 
  13   8   5       40.97       41.88      1.73 o 
  14   8   5       15.26       16.80      1.33 o 
  15   8   5        6.99        3.86      1.00 o 
 -10   9   5        0.90       -0.20      3.37 o 
  -9   9   5       13.25       11.17      0.93 o 
  -8   9   5        1.94        2.95      1.18 o 
  -7   9   5       16.98       18.60      0.79 o 
  -6   9   5        9.51       11.00      0.66 o 
  -5   9   5        0.08        0.58      0.34 o 
  -4   9   5        4.96        3.39      0.39 o 
  -3   9   5       10.81        9.56      1.19 o 
  -2   9   5       54.12       46.26      2.08 o 
  -1   9   5      401.79      391.03      5.28 o 
   0   9   5      365.09      376.74      5.82 o 
   1   9   5       53.97       50.88      0.91 o 
   2   9   5       90.73       76.46      1.68 o 
   3   9   5       70.99       64.42      1.23 o 
   4   9   5       22.67       23.22      0.93 o 
   5   9   5      105.87       91.53      2.03 o 
   6   9   5        1.05        0.45      0.45 o 
   7   9   5       12.85       10.69      0.58 o 
   8   9   5      140.48      145.22      2.88 o 
   9   9   5        0.40        0.59      0.87 o 
  10   9   5        5.03        4.56      0.78 o 
  11   9   5       78.68       80.51      2.46 o 
  12   9   5        4.09        4.45      1.74 o 
  13   9   5        4.53        4.52      1.02 o 
  14   9   5       17.42       14.86      1.31 o 
  15   9   5        3.28        3.45      1.45 o 
  -9  10   5        0.03        0.07      1.05 o 
  -8  10   5        0.44        0.30      0.73 o 
  -7  10   5       21.93       25.61      1.03 o 
  -6  10   5        1.92        2.70      0.71 o 
  -5  10   5        7.78        6.84      0.50 o 
  -4  10   5       80.59       82.04      1.55 o 
  -3  10   5       58.08       58.39      1.09 o 
  -2  10   5       25.91       26.68      1.32 o 
  -1  10   5       55.15       53.73      1.20 o 
   0  10   5      192.40      192.31      3.42 o 
   1  10   5      134.77      131.37      2.51 o 
   2  10   5      429.13      422.06      5.89 o 
   3  10   5      220.15      216.79      5.82 o 
   4  10   5       88.37       80.12      2.12 o 
   5  10   5      375.80      346.69      5.96 o 
   6  10   5        5.12        3.31      0.30 o 
   7  10   5       97.35       89.80      2.05 o 
   8  10   5       31.49       27.48      2.19 o 
   9  10   5        4.52        5.27      0.70 o 
  10  10   5       15.89       16.37      1.02 o 
  11  10   5        1.37        0.26      0.73 o 
  12  10   5        6.49        5.45      0.74 o 
  13  10   5       69.09       71.14      2.33 o 
  14  10   5       22.86       22.94      1.83 o 
  15  10   5        1.70       -0.21      1.26 o 
  -8  11   5       10.44       10.91      1.41 o 
  -7  11   5       35.16       35.70      3.22 o 
  -6  11   5       14.69       15.78      1.38 o 
  -5  11   5      144.54      153.07      2.99 o 
  -4  11   5        0.02        0.31      1.05 o 
  -3  11   5        2.43        1.43      0.52 o 
  -2  11   5       10.80        9.72      0.72 o 
  -1  11   5       93.02       90.29      2.07 o 
   0  11   5       34.51       35.60      1.12 o 
   1  11   5       44.83       40.90      1.13 o 
   2  11   5        0.31        0.18      0.43 o 
   3  11   5        6.85        6.50      1.03 o 
   4  11   5       87.97       85.45      2.58 o 
   5  11   5      247.03      233.99      4.58 o 
   6  11   5       46.50       43.21      2.38 o 
   7  11   5        3.86        2.25      0.91 o 
   8  11   5        4.97        4.85      0.59 o 
   9  11   5       40.85       42.19      1.77 o 
  10  11   5        0.46        0.83      0.69 o 
  11  11   5       19.66       21.68      1.95 o 
  12  11   5       24.36       25.66      1.10 o 
  13  11   5        1.76        1.53      1.84 o 
  14  11   5        9.09        8.09      1.15 o 
  -7  12   5       25.51       19.13      2.07 o 
  -6  12   5       47.77       45.08      2.85 o 
  -5  12   5       12.95       13.07      1.02 o 
  -4  12   5        2.30        2.36      0.72 o 
  -3  12   5       47.37       48.05      1.23 o 
  -2  12   5        9.71       12.64      1.48 o 
  -1  12   5        7.15        7.35      2.52 o 
   0  12   5        1.42        0.99      0.92 o 
   1  12   5        4.98        4.75      1.68 o 
   2  12   5        0.95        2.42      0.69 o 
   3  12   5      214.56      219.41      4.22 o 
   4  12   5      287.69      283.87      6.32 o 
   5  12   5       22.95       21.68      1.56 o 
   6  12   5        4.73        2.52      0.48 o 
   7  12   5        6.56        4.67      1.12 o 
   8  12   5       24.21       27.52      1.19 o 
   9  12   5        0.13        0.83      0.62 o 
  10  12   5        0.04        1.15      1.17 o 
  11  12   5       18.81       18.21      2.50 o 
  12  12   5        5.19        6.95      2.52 o 
  13  12   5       32.36       31.64      2.08 o 
  14  12   5        9.15        5.61      1.53 o 
  -6  13   5       48.93       50.40      3.29 o 
  -5  13   5        6.64        7.85      1.92 o 
  -4  13   5       46.35       50.04      1.74 o 
  -3  13   5       24.30       27.46      1.16 o 
  -2  13   5        0.33        0.19      0.62 o 
  -1  13   5        0.15        0.66      0.68 o 
   0  13   5        1.19        2.73      0.78 o 
   1  13   5        3.24        3.96      0.65 o 
   2  13   5        8.07        9.89      0.73 o 
   3  13   5        1.02        2.47      0.74 o 
   4  13   5        5.38        4.77      0.65 o 
   5  13   5        1.41        2.72      1.27 o 
   6  13   5      167.98      175.20      3.92 o 
   7  13   5        2.76        4.09      0.72 o 
   8  13   5        1.86        1.99      0.67 o 
   9  13   5        4.23        5.78      0.92 o 
  10  13   5       73.63       79.42      2.96 o 
  11  13   5        2.46        6.37      0.98 o 
  12  13   5        8.84        9.48      1.12 o 
  13  13   5       24.47       19.35      2.08 o 
  -4  14   5        9.43        6.59      1.12 o 
  -3  14   5        4.07        4.19      0.90 o 
  -2  14   5       54.23       51.62      1.69 o 
  -1  14   5       10.01       10.36      1.15 o 
   0  14   5        2.17        1.50      0.91 o 
   1  14   5        0.47        0.74      1.52 o 
   2  14   5        0.42       -0.40      0.80 o 
   3  14   5        7.22        7.63      0.92 o 
   4  14   5        7.43        9.95      2.23 o 
   5  14   5        3.15        4.86      0.87 o 
   6  14   5       20.58       22.54      1.15 o 
   7  14   5       44.76       43.60      2.59 o 
   8  14   5        5.69        4.85      1.42 o 
   9  14   5       22.09       21.68      1.17 o 
  10  14   5       49.74       55.72      3.38 o 
  11  14   5        4.25        2.58      0.97 o 
  12  14   5        6.20        5.36      1.52 o 
  -3  15   5       43.18       32.55      2.48 o 
  -2  15   5        0.43       -0.21      0.93 o 
  -1  15   5       26.38       28.55      3.29 o 
   0  15   5        0.64        1.43      0.80 o 
   1  15   5       11.11       13.32      2.02 o 
   2  15   5       19.94       20.37      1.07 o 
   3  15   5        6.22        6.15      0.84 o 
   4  15   5        0.20       -0.59      0.91 o 
   5  15   5        0.25       -0.06      0.92 o 
   6  15   5        1.11        0.98      0.89 o 
   7  15   5        0.25       -0.29      0.90 o 
   8  15   5        1.02       -0.43      1.07 o 
   9  15   5        1.47        1.38      0.77 o 
  10  15   5       24.26       21.11      1.74 o 
  11  15   5        0.00       -0.35      1.74 o 
   0  16   5       20.96       15.30      1.66 o 
   1  16   5        9.03        8.15      1.16 o 
   2  16   5        3.71        0.57      0.98 o 
   3  16   5       26.71       28.05      1.56 o 
   4  16   5        0.86        0.35      1.06 o 
   5  16   5       46.43       46.45      1.96 o 
   6  16   5        0.70        1.76      0.98 o 
   7  16   5        0.12        1.33      1.31 o 
   8  16   5       54.17       49.86      2.36 o 
   9  16   5        0.02       -1.26      1.26 o 
   3  17   5        0.06       -0.95      1.25 o 
   4  17   5       12.80        9.83      1.48 o 
   5  17   5       19.64       13.05      1.67 o 
   6  17   5        7.18        4.16      1.38 o 
  -8 -11   6        1.93        2.12      1.77 o 
  -7 -11   6       47.22       40.66      2.49 o 
  -6 -11   6        2.61        3.20      1.39 o 
  -5 -11   6        0.09       -0.05      1.86 o 
  -4 -11   6        0.05        1.23      1.19 o 
  -3 -11   6       18.92       17.08      1.75 o 
  -1 -11   6        5.71        5.27      1.79 o 
   0 -11   6        9.24       10.75      1.80 o 
 -10 -10   6        3.34        4.35      0.94 o 
  -9 -10   6       22.29       23.82      3.05 o 
  -8 -10   6       28.27       25.86      3.97 o 
  -7 -10   6       32.32       35.55      3.00 o 
  -6 -10   6        1.61        0.20      0.81 o 
  -5 -10   6       49.75       50.88      2.75 o 
  -4 -10   6        1.01        0.14      1.13 o 
  -3 -10   6        6.27        7.77      1.67 o 
  -2 -10   6       15.65       21.35      1.83 o 
  -1 -10   6       12.29       10.69      1.10 o 
   0 -10   6        0.20       -0.74      0.74 o 
   1 -10   6        2.54        1.81      1.27 o 
   2 -10   6        2.58        2.32      1.20 o 
   3 -10   6        3.26        1.25      1.33 o 
 -11  -9   6        0.62        2.08      1.01 o 
 -10  -9   6        0.00        1.35      3.34 o 
  -9  -9   6       15.76       17.40      1.33 o 
  -8  -9   6        2.42        4.08      3.08 o 
  -7  -9   6        3.59        5.15      1.73 o 
  -6  -9   6        0.78       -0.49      1.01 o 
  -5  -9   6        0.00       -0.70      0.93 o 
  -4  -9   6       51.32       57.34      3.29 o 
  -3  -9   6      130.55      133.59      7.53 o 
  -2  -9   6       38.38       44.86      1.67 o 
  -1  -9   6       11.04       14.82      2.13 o 
   0  -9   6       41.49       52.25      2.28 o 
   1  -9   6        2.84        2.97      0.81 o 
   2  -9   6       16.18       14.50      1.35 o 
   3  -9   6       38.16       41.77      2.00 o 
   4  -9   6        0.68        2.49      0.97 o 
   5  -9   6        9.72        7.66      1.63 o 
 -12  -8   6        0.07       -0.43      0.88 o 
 -11  -8   6        4.20        3.33      0.99 o 
 -10  -8   6        1.57        1.53      0.89 o 
  -9  -8   6        7.46        6.96      1.53 o 
  -8  -8   6        2.68        2.96      1.77 o 
  -7  -8   6       16.88       17.59      1.16 o 
  -6  -8   6       15.78       15.71      1.13 o 
  -5  -8   6        0.95        1.34      1.66 o 
  -4  -8   6       10.17        9.07      1.72 o 
  -3  -8   6       23.57       24.43      1.43 o 
  -2  -8   6        2.74        2.79      0.55 o 
  -1  -8   6        1.66        2.60      0.50 o 
   0  -8   6        6.76        5.38      0.72 o 
   1  -8   6       65.68       69.42      3.58 o 
   2  -8   6       21.01       21.53      0.97 o 
   3  -8   6       31.77       36.37      3.45 o 
   4  -8   6        0.32        0.08      1.45 o 
   5  -8   6       51.83       47.29      7.86 o 
   6  -8   6       15.93       15.11      1.20 o 
   7  -8   6        2.02        1.77      1.26 o 
 -13  -7   6        4.15        4.21      1.30 o 
 -12  -7   6        0.96        3.92      1.82 o 
 -11  -7   6        9.28       12.02      3.39 o 
 -10  -7   6        3.44        3.09      1.21 o 
  -9  -7   6       51.01       53.30      3.39 o 
  -8  -7   6       24.40       25.24      1.23 o 
  -7  -7   6        7.19        9.24      0.66 o 
  -6  -7   6        6.69        7.57      0.66 o 
  -5  -7   6       33.22       34.91      1.04 o 
  -4  -7   6        1.70        1.41      0.50 o 
  -3  -7   6       21.43       19.86      1.36 o 
  -2  -7   6       42.76       40.73      1.17 o 
  -1  -7   6        2.61        3.15      0.50 o 
   0  -7   6       40.66       45.38      2.55 o 
   1  -7   6       37.08       38.44      1.84 o 
   2  -7   6       12.68       14.79      1.18 o 
   3  -7   6        0.35        0.62      0.59 o 
   4  -7   6        6.69        5.74      0.82 o 
   5  -7   6       35.30       35.62      2.70 o 
   6  -7   6      119.91      123.12      6.58 o 
   7  -7   6        5.57        6.42      0.80 o 
   8  -7   6      116.20      129.15      6.80 o 
 -13  -6   6       37.49       33.38      1.99 o 
 -12  -6   6        5.59        4.80      1.28 o 
 -11  -6   6       14.37       17.68      1.30 o 
 -10  -6   6        4.36        3.76      0.91 o 
  -9  -6   6       23.38       23.47      1.28 o 
  -8  -6   6        0.00        0.26      0.53 o 
  -7  -6   6       12.05       10.34      0.75 o 
  -6  -6   6        6.82        5.77      1.12 o 
  -5  -6   6       32.72       27.97      0.97 o 
  -4  -6   6       61.70       58.01      1.61 o 
  -3  -6   6       81.98       78.63      1.72 o 
  -2  -6   6        0.12        0.83      0.52 o 
  -1  -6   6        6.45        5.46      0.80 o 
   0  -6   6       23.07       24.52      1.56 o 
   1  -6   6        0.97       -0.23      0.62 o 
   2  -6   6        0.06        0.21      0.37 o 
   3  -6   6        0.20        0.61      0.55 o 
   4  -6   6       21.27       23.83      0.85 o 
   5  -6   6        7.44        8.47      0.79 o 
   6  -6   6       78.51       78.53      8.53 o 
   7  -6   6       13.64        9.76      1.74 o 
   8  -6   6       47.69       55.29      3.13 o 
   9  -6   6        1.30        2.02      1.30 o 
 -13  -5   6       25.36       25.68      1.66 o 
 -12  -5   6        0.03        1.26      1.53 o 
 -11  -5   6        9.90       10.76      1.67 o 
 -10  -5   6      120.94      125.25      4.59 o 
  -9  -5   6        0.58        0.60      0.52 o 
  -8  -5   6       14.91       11.65      0.64 o 
  -7  -5   6       23.76       25.23      0.95 o 
  -6  -5   6        8.49        9.26      0.58 o 
  -5  -5   6      266.67      256.92      5.03 o 
  -4  -5   6       12.11       13.08      0.71 o 
  -3  -5   6        2.08        3.09      0.95 o 
  -2  -5   6       47.35       46.23      0.94 o 
  -1  -5   6      112.93       96.34      3.15 o 
   0  -5   6       24.03       22.38      0.78 o 
   1  -5   6       50.41       54.40      1.13 o 
   2  -5   6        3.65        3.62      0.40 o 
   3  -5   6        0.62        0.50      0.42 o 
   4  -5   6        0.02       -0.05      0.70 o 
   5  -5   6        4.93        6.25      0.58 o 
   6  -5   6       36.87       37.05      2.73 o 
   7  -5   6       46.87       44.33      3.46 o 
   8  -5   6       38.59       34.58      6.66 o 
   9  -5   6        2.04        1.28      0.70 o 
  10  -5   6       33.99       30.84      8.03 o 
 -14  -4   6        5.26        4.04      1.59 o 
 -13  -4   6       44.46       45.78      6.13 o 
 -12  -4   6       10.92       13.60      2.17 o 
 -11  -4   6       18.71       20.41      2.63 o 
 -10  -4   6        9.72        6.92      0.78 o 
  -9  -4   6        0.17       -0.42      0.42 o 
  -8  -4   6       50.01       47.88      1.25 o 
  -7  -4   6        0.40        1.01      0.37 o 
  -6  -4   6      215.41      221.31      3.80 o 
  -5  -4   6       85.89       78.71      1.47 o 
  -4  -4   6       38.20       39.86      0.95 o 
  -3  -4   6      146.12      154.30      2.45 o 
  -2  -4   6      424.60      372.08      5.15 o 
  -1  -4   6       73.14       73.82      1.35 o 
   0  -4   6      321.54      332.90      4.58 o 
   1  -4   6        0.34       -0.15      0.19 o 
   2  -4   6       17.53       16.45      0.50 o 
   3  -4   6       16.46       16.38      0.98 o 
   4  -4   6       47.69       48.17      1.07 o 
   5  -4   6       25.66       24.21      1.54 o 
   6  -4   6       34.72       44.52      1.14 o 
   7  -4   6        1.49        0.63      1.37 o 
   8  -4   6        3.31        4.11      1.72 o 
   9  -4   6        4.84        1.67      1.00 o 
  10  -4   6        3.10        2.56      0.95 o 
  11  -4   6        3.96        2.14      1.28 o 
 -14  -3   6        0.74        1.90      1.09 o 
 -13  -3   6        7.38        6.82      1.08 o 
 -12  -3   6       14.19       14.05      1.65 o 
 -11  -3   6        6.96        6.97      1.00 o 
 -10  -3   6        4.99        6.34      0.73 o 
  -9  -3   6       57.59       59.31      1.94 o 
  -8  -3   6       13.02       12.75      0.92 o 
  -7  -3   6       14.41       13.77      0.85 o 
  -6  -3   6       95.61      103.93      1.89 o 
  -5  -3   6      115.36      123.51      2.01 o 
  -4  -3   6       60.63       71.28      1.35 o 
  -3  -3   6       89.94       80.99      1.39 o 
  -2  -3   6       17.57       15.60      0.46 o 
  -1  -3   6       47.93       42.78      1.04 o 
   0  -3   6     3265.12     3544.18     88.64 o 
   1  -3   6      293.98      280.11      5.02 o 
   2  -3   6       15.16       14.79      0.40 o 
   3  -3   6      155.66      133.94      2.24 o 
   4  -3   6       14.75       13.23      0.56 o 
   5  -3   6        0.39        2.25      1.08 o 
   6  -3   6       10.53       10.19      0.75 o 
   7  -3   6       43.24       39.84      1.60 o 
   8  -3   6        0.01        0.17      0.57 o 
   9  -3   6        4.32        3.44      0.72 o 
  10  -3   6        4.78        3.91      0.63 o 
  11  -3   6        4.43        3.18      0.88 o 
  12  -3   6       35.49       26.28      2.62 o 
 -14  -2   6       12.64       12.06      1.47 o 
 -13  -2   6        8.64        8.49      1.17 o 
 -12  -2   6       82.53       87.61      2.90 o 
 -11  -2   6       42.90       46.67      2.37 o 
 -10  -2   6        4.02        3.24      0.54 o 
  -9  -2   6       42.20       40.44      1.15 o 
  -8  -2   6        3.24        4.66      0.88 o 
  -7  -2   6       93.62       92.33      1.89 o 
  -6  -2   6       13.69       13.63      0.50 o 
  -5  -2   6       15.76       11.40      0.40 o 
  -4  -2   6      248.95      228.73      7.13 o 
  -3  -2   6       79.66       71.93      1.45 o 
  -2  -2   6        1.75        2.19      0.24 o 
  -1  -2   6      126.30      143.56      1.88 o 
   0  -2   6      516.19      506.90      5.95 o 
   1  -2   6      423.88      433.71      5.54 o 
   2  -2   6      611.13      638.11      9.66 o 
   3  -2   6        0.00        0.65      0.21 o 
   4  -2   6        4.76        2.67      0.83 o 
   5  -2   6       61.44       57.31      1.13 o 
   6  -2   6       28.10       23.33      0.69 o 
   7  -2   6       32.15       29.62      1.78 o 
   8  -2   6       10.58       10.54      0.65 o 
   9  -2   6        7.38        6.35      0.99 o 
  10  -2   6        4.21        5.75      1.22 o 
  11  -2   6        0.30        0.25      0.65 o 
  12  -2   6        0.64        0.62      1.30 o 
 -14  -1   6        4.55        6.81      1.74 o 
 -13  -1   6      156.12      174.72     18.04 o 
 -12  -1   6       52.02       51.57      2.13 o 
 -11  -1   6        0.63        3.32      0.95 o 
 -10  -1   6       11.28       11.92      0.79 o 
  -9  -1   6      134.94      129.29      2.62 o 
  -8  -1   6      206.97      222.45      5.04 o 
  -7  -1   6      183.31      173.06      2.80 o 
  -6  -1   6        3.40        2.86      0.51 o 
  -5  -1   6      183.47      156.30      4.15 o 
  -4  -1   6      419.64      399.01     15.72 o 
  -3  -1   6      276.96      290.53      5.01 o 
  -2  -1   6        5.55        6.23      0.33 o 
  -1  -1   6      215.89      244.35      3.25 o 
   0  -1   6       27.98       26.88      0.43 o 
   1  -1   6       83.10       59.80      0.97 o 
   2  -1   6       31.05       25.03      0.46 o 
   3  -1   6       12.90       12.71      0.35 o 
   4  -1   6      111.79       97.48      1.48 o 
   5  -1   6      224.55      226.18      6.94 o 
   6  -1   6        5.17        2.65      0.50 o 
   7  -1   6       22.12       21.92      0.68 o 
   8  -1   6        0.26       -0.28      0.51 o 
   9  -1   6       84.13       90.17      1.86 o 
  10  -1   6       96.58       97.99      2.57 o 
  11  -1   6       10.36        9.58      1.55 o 
  12  -1   6        0.71        0.85      0.70 o 
  13  -1   6        5.25        2.86      1.12 o 
 -14   0   6        0.25       -0.54      1.12 o 
 -13   0   6       12.11       15.42      1.71 o 
 -12   0   6       28.96       34.09      3.21 o 
 -11   0   6        6.23        5.77      1.83 o 
 -10   0   6      126.17      138.26      3.08 o 
  -9   0   6        1.32        3.36      0.69 o 
  -8   0   6      181.55      171.07      3.39 o 
  -7   0   6        3.52        3.86      0.40 o 
  -6   0   6        0.47       -0.03      0.38 o 
  -5   0   6       10.22       12.77      0.48 o 
  -4   0   6        5.80        3.89      0.28 o 
  -3   0   6       68.99       78.84      1.24 o 
  -2   0   6        2.40        1.62      0.28 o 
  -1   0   6       68.37       66.86      2.01 o 
   0   0   6       64.77       57.23      0.80 o 
   1   0   6      265.76      289.58      7.23 o 
   2   0   6       85.09       74.78      0.94 o 
   3   0   6       11.48       11.91      0.35 o 
   4   0   6       19.06       13.86      0.40 o 
   5   0   6      308.67      299.52      8.22 o 
   6   0   6       13.90       18.14      0.51 o 
   7   0   6       30.63       27.55      0.92 o 
   8   0   6       30.49       30.49      1.51 o 
   9   0   6      177.70      168.78      3.22 o 
  10   0   6       16.62       17.18      1.56 o 
  11   0   6       17.43       16.82      0.80 o 
  12   0   6        0.73        1.02      0.94 o 
  13   0   6        0.17        1.55      0.86 o 
 -14   1   6        0.10        0.17      1.12 o 
 -13   1   6        0.00        1.73      0.97 o 
 -12   1   6        6.39        6.19      1.62 o 
 -11   1   6       20.66       21.37      1.36 o 
 -10   1   6       10.69       10.50      0.88 o 
  -9   1   6       60.01       59.85      1.43 o 
  -8   1   6     1060.77     1069.64     31.74 o 
  -7   1   6      471.63      492.95      6.97 o 
  -6   1   6       45.79       61.22      1.06 o 
  -5   1   6       19.87       16.25      0.41 o 
  -4   1   6        0.81        0.31      0.17 o 
  -3   1   6      277.48      278.20      7.23 o 
  -2   1   6       84.95       73.33      0.85 o 
  -1   1   6       37.83       21.85      0.90 o 
   0   1   6        8.81        7.59      0.37 o 
   1   1   6      107.30       99.74      4.66 o 
   2   1   6      131.26      143.14      3.23 o 
   3   1   6        6.21        8.71      0.33 o 
   4   1   6       85.26       95.80      3.52 o 
   5   1   6       21.36       19.81      0.50 o 
   6   1   6      171.86      174.49      5.95 o 
   7   1   6        1.24        0.94      0.31 o 
   8   1   6       16.24       17.09      0.64 o 
   9   1   6       87.69       83.49      1.80 o 
  10   1   6        3.31        1.66      0.79 o 
  11   1   6        1.59        1.52      1.66 o 
  12   1   6        8.34        9.28      1.22 o 
  13   1   6       22.87       21.41      1.01 o 
  14   1   6        2.69        1.56      1.17 o 
 -13   2   6        0.56        1.74      1.05 o 
 -12   2   6        0.00       -0.79      1.16 o 
 -11   2   6       15.44       16.11      1.15 o 
 -10   2   6       44.47       40.99      1.27 o 
  -9   2   6        0.09        0.88      0.61 o 
  -8   2   6       36.46       35.77      1.02 o 
  -7   2   6      167.65      153.69      3.58 o 
  -6   2   6      203.68      182.50      2.52 o 
  -5   2   6      165.88      174.25      2.37 o 
  -4   2   6        5.25        3.07      0.35 o 
  -3   2   6       71.66       58.35      0.74 o 
  -2   2   6       30.40       39.75      0.54 o 
  -1   2   6      372.94      378.95     19.13 o 
   0   2   6        3.24        0.52      0.19 o 
   1   2   6      305.86      327.87      9.95 o 
   2   2   6       99.91       93.44      3.64 o 
   3   2   6      151.98      144.86      4.99 o 
   4   2   6      105.87      122.00      3.52 o 
   5   2   6      230.74      246.22      7.62 o 
   6   2   6        0.14        0.20      0.21 o 
   7   2   6        1.10        1.04      0.59 o 
   8   2   6        0.88        1.17      0.62 o 
   9   2   6       89.33       86.82      2.38 o 
  10   2   6       22.56       21.54      1.28 o 
  11   2   6        4.74        7.57      1.85 o 
  12   2   6        0.00        3.10      1.16 o 
  13   2   6        5.21        6.02      1.62 o 
  14   2   6       46.42       43.67      2.50 o 
 -13   3   6        6.11        4.54      1.36 o 
 -12   3   6       18.09       22.40      1.95 o 
 -11   3   6       49.05       54.94      2.14 o 
 -10   3   6        1.09        0.64      0.73 o 
  -9   3   6       39.87       39.36      2.44 o 
  -8   3   6        0.84        0.42      0.41 o 
  -7   3   6       90.18       77.24      1.28 o 
  -6   3   6       59.09       47.09      0.84 o 
  -5   3   6       22.85       18.24      0.42 o 
  -4   3   6       22.93       17.71      0.39 o 
  -3   3   6      255.42      280.60      2.64 o 
  -2   3   6      822.75      835.30     11.25 o 
  -1   3   6       26.50       35.72      1.15 o 
   0   3   6        4.79        7.72      0.86 o 
   1   3   6        0.74        0.53      0.09 o 
   2   3   6     1499.26     1473.23     31.19 o 
   3   3   6      575.06      662.97     19.81 o 
   4   3   6       46.58       56.48      2.22 o 
   5   3   6       10.98       10.15      0.25 o 
   6   3   6       78.11       67.96      1.80 o 
   7   3   6      114.52      126.72      2.89 o 
   8   3   6       41.66       43.68      1.05 o 
   9   3   6       82.50       92.03      2.35 o 
  10   3   6       55.82       56.73      1.55 o 
  11   3   6       16.22       16.92      0.84 o 
  12   3   6        4.55        5.57      0.82 o 
  13   3   6        5.47        7.37      1.55 o 
  14   3   6       32.97       33.60      1.80 o 
  15   3   6       33.49       24.92      2.07 o 
 -13   4   6        0.33        0.56      1.12 o 
 -12   4   6        0.16        1.62      0.88 o 
 -11   4   6        2.90        6.13      1.31 o 
 -10   4   6       52.08       47.11      1.35 o 
  -9   4   6        1.28        2.34      0.73 o 
  -8   4   6       77.66       76.59      1.68 o 
  -7   4   6       21.16       18.12      0.72 o 
  -6   4   6      228.11      199.56      2.75 o 
  -5   4   6       30.41       30.99      0.63 o 
  -4   4   6        0.01        0.39      0.22 o 
  -3   4   6       62.03       59.39      0.73 o 
  -2   4   6      531.33      540.48      6.51 o 
  -1   4   6       48.59       52.53      0.84 o 
   0   4   6      237.15      287.67     14.06 o 
   1   4   6      138.85      128.92      4.69 o 
   2   4   6        1.95        2.24      0.16 o 
   3   4   6       70.80       98.16      2.01 o 
   4   4   6       90.00      102.23      1.86 o 
   5   4   6      600.27      635.19      8.91 o 
   6   4   6      258.87      249.75      2.86 o 
   7   4   6       29.56       29.02      0.61 o 
   8   4   6       36.06       33.63      1.61 o 
   9   4   6        3.77        3.48      0.73 o 
  10   4   6        0.01        0.74      0.43 o 
  11   4   6        4.61        5.02      0.59 o 
  12   4   6        0.03       -0.61      0.88 o 
  13   4   6        9.13       10.69      0.90 o 
  14   4   6       68.14       67.29      3.57 o 
  15   4   6       35.17       27.89      2.39 o 
 -12   5   6       33.45       33.02      5.79 o 
 -11   5   6       22.47       32.83      2.59 o 
 -10   5   6        3.46        0.93      0.87 o 
  -9   5   6      112.05      112.14      2.60 o 
  -8   5   6       36.76       35.19      1.37 o 
  -7   5   6       29.34       25.04      0.73 o 
  -6   5   6      265.67      212.83      6.36 o 
  -5   5   6       29.45       20.18      0.48 o 
  -4   5   6      194.35      176.89      2.44 o 
  -3   5   6       94.04       80.82      1.07 o 
  -2   5   6        8.65        8.36      0.46 o 
  -1   5   6      359.68      355.01      3.19 o 
   0   5   6        0.43        0.14      0.14 o 
   1   5   6       12.07        5.15      0.14 o 
   2   5   6      312.19      311.97      3.58 o 
   3   5   6      204.40      183.92      2.36 o 
   4   5   6        0.92        0.36      0.20 o 
   5   5   6       26.60       38.84      0.55 o 
   6   5   6        2.02        1.34      0.22 o 
   7   5   6      476.21      437.19      5.99 o 
   8   5   6      120.68      119.44      3.93 o 
   9   5   6      144.99      141.83      2.49 o 
  10   5   6        0.08        0.13      0.20 o 
  11   5   6        8.28        9.43      1.96 o 
  12   5   6       25.38       28.21      1.15 o 
  13   5   6       44.84       47.61      1.52 o 
  14   5   6        9.25        7.40      1.09 o 
  15   5   6       22.14       19.47      2.21 o 
 -12   6   6        0.37        0.31      1.11 o 
 -11   6   6        1.94        3.29      0.81 o 
 -10   6   6      105.95      121.85      6.51 o 
  -9   6   6        0.00       -0.33      0.89 o 
  -8   6   6        3.41        2.00      0.57 o 
  -7   6   6        0.66        1.07      0.57 o 
  -6   6   6        1.47        2.96      0.38 o 
  -5   6   6       28.60       33.93      0.87 o 
  -4   6   6      215.15      188.01      3.11 o 
  -3   6   6      127.49      126.83      2.61 o 
  -2   6   6        0.38        0.41      0.17 o 
  -1   6   6       26.13       17.38      0.34 o 
   0   6   6       16.99        9.51      0.25 o 
   1   6   6      661.71      718.93     16.47 o 
   2   6   6      291.57      319.36      3.44 o 
   3   6   6        0.11        0.26      0.22 o 
   4   6   6        3.43        3.69      0.15 o 
   5   6   6        5.17        6.60      0.69 o 
   6   6   6       50.10       45.07      0.74 o 
   7   6   6      247.79      262.40      4.92 o 
   8   6   6      782.04      744.37     32.29 o 
   9   6   6       13.47       10.93      0.48 o 
  10   6   6       13.17       13.53      0.61 o 
  11   6   6        1.76        3.32      0.48 o 
  12   6   6        3.67        4.35      1.90 o 
  13   6   6       39.32       44.53      1.93 o 
  14   6   6        8.26        8.23      1.10 o 
  15   6   6        0.09       -0.60      1.71 o 
 -11   7   6       22.06       22.61      1.60 o 
 -10   7   6       35.35       37.81      1.35 o 
  -9   7   6        9.87       10.10      0.71 o 
  -8   7   6        2.50        2.35      0.58 o 
  -7   7   6       55.27       59.27      1.27 o 
  -6   7   6       10.21        4.41      0.64 o 
  -5   7   6      192.47      160.55      2.63 o 
  -4   7   6        7.61        4.94      0.31 o 
  -3   7   6        5.47        4.61      0.37 o 
  -2   7   6        0.45        0.31      0.21 o 
  -1   7   6      361.00      314.86      3.03 o 
   0   7   6       75.71       77.41      0.84 o 
   1   7   6        2.39        2.43      0.48 o 
   2   7   6     1213.57     1339.10     19.32 o 
   3   7   6      426.73      400.34      4.47 o 
   4   7   6       17.21       22.04      0.45 o 
   5   7   6      106.51      100.78      1.75 o 
   6   7   6       54.87       48.64      2.61 o 
   7   7   6       27.54       27.53      0.62 o 
   8   7   6      176.72      162.34      2.71 o 
   9   7   6      130.19      135.98      2.47 o 
  10   7   6       19.89       16.67      2.16 o 
  11   7   6        1.73        2.80      0.42 o 
  12   7   6       34.28       34.44      1.49 o 
  13   7   6        2.99        2.22      0.94 o 
  14   7   6        0.23        1.82      0.93 o 
  15   7   6        0.03       -0.54      1.89 o 
 -10   8   6        3.35        0.72      0.91 o 
  -9   8   6       20.19       22.64      1.25 o 
  -8   8   6        0.61        1.38      1.89 o 
  -7   8   6       48.04       53.45      1.26 o 
  -6   8   6        6.87        6.28      0.45 o 
  -5   8   6       60.84       53.33      1.31 o 
  -4   8   6       45.75       46.58      0.92 o 
  -3   8   6      291.53      237.44      4.70 o 
  -2   8   6       17.77       17.53      0.50 o 
  -1   8   6        9.21        7.82      0.21 o 
   0   8   6      632.30      623.35      6.74 o 
   1   8   6      124.71      136.05      1.62 o 
   2   8   6        0.44        0.91      0.23 o 
   3   8   6      219.77      219.93      5.28 o 
   4   8   6       12.71       20.16      1.07 o 
   5   8   6      348.04      325.94      4.22 o 
   6   8   6       93.29       89.14      1.44 o 
   7   8   6       26.65       24.49      0.69 o 
   8   8   6        0.02        1.66      0.38 o 
   9   8   6        2.40        3.78      0.87 o 
  10   8   6       27.11       25.06      1.29 o 
  11   8   6        2.40        2.33      0.54 o 
  12   8   6        0.56        0.08      2.05 o 
  13   8   6        3.22        1.90      3.66 o 
  14   8   6        1.38        2.75      1.29 o 
  15   8   6        0.13        1.37      1.98 o 
 -10   9   6        3.74        3.58      1.12 o 
  -9   9   6        1.77        1.15      1.29 o 
  -8   9   6       21.37       26.90      2.31 o 
  -7   9   6        6.33        8.43      0.92 o 
  -6   9   6        0.26        0.69      0.75 o 
  -5   9   6       18.67       18.01      0.63 o 
  -4   9   6       88.62       82.01      1.47 o 
  -3   9   6        6.18        5.22      0.39 o 
  -2   9   6       22.03       22.70      0.56 o 
  -1   9   6      113.76      111.49      1.40 o 
   0   9   6       27.48       20.40      0.48 o 
   1   9   6      661.91      610.85      7.59 o 
   2   9   6      165.04      159.48      2.68 o 
   3   9   6      185.34      181.74      2.94 o 
   4   9   6      161.46      142.10      2.32 o 
   5   9   6      136.02      125.03      1.97 o 
   6   9   6       60.29       57.40      1.16 o 
   7   9   6       57.29       55.70      1.14 o 
   8   9   6        0.90        1.17      0.46 o 
   9   9   6        2.44        2.04      0.42 o 
  10   9   6       18.58       16.26      0.93 o 
  11   9   6        9.65       11.82      0.78 o 
  12   9   6       32.09       31.08      1.09 o 
  13   9   6       20.76       21.74      2.22 o 
  14   9   6       13.45       14.67      1.46 o 
  15   9   6       29.45       25.79      2.16 o 
  -9  10   6        3.95        4.00      0.95 o 
  -8  10   6       13.00       13.55      1.30 o 
  -7  10   6       13.36       14.09      1.41 o 
  -6  10   6       22.16       27.85      0.92 o 
  -5  10   6        0.69        1.70      0.40 o 
  -4  10   6        1.21        1.50      0.42 o 
  -3  10   6        5.99        6.72      0.44 o 
  -2  10   6       30.81       33.50      2.02 o 
  -1  10   6       87.35       82.41      1.47 o 
   0  10   6       61.23       60.88      1.42 o 
   1  10   6      181.85      184.72      2.97 o 
   2  10   6      263.54      252.76      3.80 o 
   3  10   6       27.99       25.76      0.70 o 
   4  10   6        0.57        0.98      0.34 o 
   5  10   6      130.76      108.94      1.96 o 
   6  10   6       76.04       69.43      1.20 o 
   7  10   6        0.51        0.28      0.35 o 
   8  10   6       40.56       44.59      1.40 o 
   9  10   6       10.80        9.93      0.70 o 
  10  10   6        6.75        6.68      0.75 o 
  11  10   6        3.07        4.30      0.84 o 
  12  10   6        4.61        6.95      1.15 o 
  13  10   6       47.69       44.09      2.74 o 
  14  10   6       26.99       23.86      1.58 o 
  15  10   6       36.52       22.34      2.23 o 
  -8  11   6        1.31        2.43      0.71 o 
  -7  11   6        1.77        3.94      0.93 o 
  -6  11   6       12.42       14.81      1.27 o 
  -5  11   6        2.50        4.19      0.61 o 
  -4  11   6       56.49       61.99      1.35 o 
  -3  11   6        3.57        6.48      0.57 o 
  -2  11   6       38.45       37.31      1.00 o 
  -1  11   6        0.20        0.32      0.53 o 
   0  11   6       27.72       27.91      0.91 o 
   1  11   6       96.34       86.39      1.89 o 
   2  11   6       32.18       34.67      1.11 o 
   3  11   6        0.06        0.07      0.22 o 
   4  11   6       11.69       12.37      0.52 o 
   5  11   6      112.50      107.96      2.01 o 
   6  11   6        2.81        5.69      0.55 o 
   7  11   6       29.24       31.53      1.16 o 
   8  11   6        0.00        0.97      0.94 o 
   9  11   6       49.60       50.21      2.04 o 
  10  11   6        0.45        1.70      0.83 o 
  11  11   6        1.11        0.96      0.63 o 
  12  11   6       59.37       61.44      2.66 o 
  13  11   6       48.93       50.12      2.28 o 
  14  11   6       34.00       33.12      1.79 o 
  -7  12   6       53.62       53.58      4.45 o 
  -6  12   6       17.15       16.72      1.15 o 
  -5  12   6       29.85       33.49      1.10 o 
  -4  12   6        1.27        1.73      1.78 o 
  -3  12   6       69.16       74.15      1.73 o 
  -2  12   6       18.62       18.89      0.76 o 
  -1  12   6       29.76       26.03      0.98 o 
   0  12   6        0.81        0.21      1.10 o 
   1  12   6       22.47       19.89      0.92 o 
   2  12   6        0.00        0.06      0.61 o 
   3  12   6       24.10       27.66      1.10 o 
   4  12   6      194.84      205.75      3.96 o 
   5  12   6      129.55      138.66      2.57 o 
   6  12   6       29.74       25.17      0.83 o 
   7  12   6       24.26       23.82      1.59 o 
   8  12   6        0.01        1.96      1.30 o 
   9  12   6        8.68        7.24      0.91 o 
  10  12   6       21.06       22.23      1.59 o 
  11  12   6       73.17       81.43      2.08 o 
  12  12   6       87.13       90.74      5.44 o 
  13  12   6        1.71        0.96      0.91 o 
  14  12   6        0.12       -1.10      2.00 o 
  -6  13   6       30.59       38.05      2.91 o 
  -5  13   6       16.24       16.96      2.63 o 
  -4  13   6        1.86        3.19      2.77 o 
  -3  13   6      199.28      220.89      6.75 o 
  -2  13   6       38.26       40.24      1.14 o 
  -1  13   6       19.03       19.22      1.04 o 
   0  13   6       12.18       13.64      0.72 o 
   1  13   6        0.97        1.38      0.57 o 
   2  13   6        8.64        7.44      0.73 o 
   3  13   6       43.95       41.74      1.29 o 
   4  13   6        0.12        0.09      2.09 o 
   5  13   6       11.34       12.54      0.92 o 
   6  13   6       58.73       60.27      4.50 o 
   7  13   6      101.04      109.20      2.91 o 
   8  13   6       15.48       15.01      1.17 o 
   9  13   6        1.96        2.21      0.71 o 
  10  13   6        0.94        2.20      1.46 o 
  11  13   6       45.49       51.31      2.05 o 
  12  13   6        0.48        1.84      1.25 o 
  13  13   6        0.29        3.76      1.93 o 
  -4  14   6       20.72       22.80      1.63 o 
  -3  14   6        6.11        6.86      2.00 o 
  -2  14   6        1.07        0.61      0.58 o 
  -1  14   6       36.81       36.65      2.91 o 
   0  14   6       46.11       49.78      2.00 o 
   1  14   6        0.34       -0.09      0.68 o 
   2  14   6        8.29       10.45      0.95 o 
   3  14   6       15.59       16.07      1.03 o 
   4  14   6        2.26        4.58      3.15 o 
   5  14   6       55.32       54.87      2.14 o 
   6  14   6       98.95       98.15      2.51 o 
   7  14   6       91.79       96.32      5.16 o 
   8  14   6        0.28        0.34      0.70 o 
   9  14   6       26.51       25.53      1.22 o 
  10  14   6       11.17       10.83      1.04 o 
  11  14   6        6.82        8.98      2.47 o 
  12  14   6        0.04       -0.98      0.98 o 
  13  14   6        0.01        1.58      1.32 o 
  -2  15   6        0.38       -0.42      0.75 o 
  -1  15   6       13.29       13.87      0.92 o 
   0  15   6       15.50       15.93      1.06 o 
   1  15   6        1.55        0.33      1.05 o 
   2  15   6        2.76        2.21      0.75 o 
   3  15   6        6.34        5.78      0.95 o 
   4  15   6       12.35       14.68      1.02 o 
   5  15   6        1.95        0.71      1.11 o 
   6  15   6        0.12        0.56      1.06 o 
   7  15   6       16.91       17.26      1.07 o 
   8  15   6       24.41       21.21      1.16 o 
   9  15   6       50.51       44.79      4.35 o 
  10  15   6        9.41        8.90      1.09 o 
  11  15   6       21.38       14.92      1.79 o 
   0  16   6        0.62        1.25      1.19 o 
   1  16   6        6.70        5.52      0.88 o 
   2  16   6        8.22        7.81      1.12 o 
   3  16   6        3.80        4.23      0.79 o 
   4  16   6        7.92        9.16      0.99 o 
   5  16   6       10.76       10.46      1.39 o 
   6  16   6       13.76       15.81      1.71 o 
   7  16   6       34.32       29.27      1.42 o 
   8  16   6       23.38       20.43      1.75 o 
   9  16   6        0.59        2.19      1.40 o 
  10  16   6        2.02       -0.05      1.94 o 
   3  17   6       15.89       12.98      1.81 o 
   4  17   6        3.32        1.42      1.37 o 
   5  17   6        4.72        3.76      1.24 o 
   6  17   6        6.29        6.46      1.47 o 
   7  17   6        0.19        0.84      1.37 o 
  -4 -11   7       12.03        9.74      1.54 o 
  -8 -10   7        0.06        0.38      1.16 o 
  -7 -10   7        8.95        9.98      2.94 o 
  -6 -10   7       10.50        9.95      3.63 o 
  -5 -10   7        7.33        7.75      1.81 o 
  -4 -10   7       10.31        8.65      1.28 o 
  -3 -10   7        7.80        4.50      1.68 o 
  -2 -10   7        2.01        1.37      1.49 o 
  -1 -10   7       14.48       15.45      1.52 o 
   0 -10   7       14.05       11.11      1.57 o 
   1 -10   7        1.26        3.03      1.31 o 
 -10  -9   7        0.19        0.73      0.90 o 
  -9  -9   7        0.03       -0.89      1.00 o 
  -8  -9   7        0.28       -0.86      0.86 o 
  -7  -9   7        2.02        3.26      0.84 o 
  -6  -9   7        4.93        6.77      1.22 o 
  -5  -9   7       14.51       16.53      4.99 o 
  -4  -9   7       35.31       32.33      2.30 o 
  -3  -9   7       16.51       14.55      1.51 o 
  -2  -9   7       10.81       11.82      1.10 o 
  -1  -9   7        0.04        1.13      0.86 o 
   0  -9   7        3.28        2.16      0.88 o 
   1  -9   7       20.43       24.20      1.57 o 
   2  -9   7        9.22        9.23      1.11 o 
   3  -9   7        1.29        2.05      0.88 o 
 -11  -8   7        4.92        2.06      0.92 o 
 -10  -8   7        1.49        1.11      0.95 o 
  -9  -8   7        4.21        6.14      0.98 o 
  -8  -8   7       19.39       19.78      1.16 o 
  -7  -8   7        6.43        5.40      1.37 o 
  -6  -8   7        6.59        7.02      2.27 o 
  -5  -8   7        1.18        1.65      1.46 o 
  -4  -8   7        1.41        1.23      0.91 o 
  -3  -8   7        0.51       -1.17      1.21 o 
  -2  -8   7       16.70       23.26      1.16 o 
  -1  -8   7        8.91       11.36      1.01 o 
   0  -8   7        1.98        2.05      0.84 o 
   1  -8   7        5.90        4.46      0.77 o 
   2  -8   7        3.93        2.49      0.81 o 
   3  -8   7        2.74        3.61      0.97 o 
   4  -8   7        4.54        6.86      1.06 o 
   5  -8   7        8.51        7.77      1.07 o 
   6  -8   7       32.41       26.88      2.35 o 
 -12  -7   7       18.40       15.88      1.44 o 
 -11  -7   7        8.70       10.19      2.53 o 
 -10  -7   7       14.86       14.61      1.08 o 
  -9  -7   7        8.81       10.84      1.09 o 
  -8  -7   7      160.28      172.91      6.11 o 
  -7  -7   7       36.46       38.24      1.71 o 
  -6  -7   7       27.41       26.26      1.19 o 
  -5  -7   7        4.47        4.67      1.47 o 
  -4  -7   7        0.24        1.03      0.74 o 
  -3  -7   7        1.63        2.14      0.55 o 
  -2  -7   7       15.72       16.98      2.40 o 
  -1  -7   7        0.10        0.60      0.50 o 
   0  -7   7        5.13        8.70      0.79 o 
   1  -7   7       21.36       28.79      1.77 o 
   2  -7   7       27.89       29.30      3.83 o 
   3  -7   7        0.20       -0.84      0.87 o 
   4  -7   7        0.15       -0.23      1.07 o 
   5  -7   7        1.55        0.09      0.79 o 
   6  -7   7       10.18       11.69      1.15 o 
   7  -7   7       65.27       69.54      4.10 o 
 -12  -6   7        7.09        5.25      0.95 o 
 -11  -6   7       10.60        7.12      0.88 o 
 -10  -6   7       14.46       14.70      1.28 o 
  -9  -6   7       25.23       25.94      3.91 o 
  -8  -6   7       25.61       23.34      1.17 o 
  -7  -6   7       19.78       20.95      1.11 o 
  -6  -6   7       42.44       48.47      2.50 o 
  -5  -6   7       16.93       17.04      1.67 o 
  -4  -6   7        0.95        0.58      1.16 o 
  -3  -6   7        0.13        0.43      0.59 o 
  -2  -6   7       50.52       47.93      1.30 o 
  -1  -6   7        0.58        1.66      0.37 o 
   0  -6   7       22.32       20.95      2.10 o 
   1  -6   7       10.76       14.05      1.16 o 
   2  -6   7        3.14        2.94      0.65 o 
   3  -6   7       42.05       46.22      1.88 o 
   4  -6   7        1.01        1.59      1.19 o 
   5  -6   7        0.25       -0.86      0.86 o 
   6  -6   7        5.75        3.80      1.01 o 
   7  -6   7        0.51        0.26      1.05 o 
   8  -6   7        0.43       -0.09      1.04 o 
 -13  -5   7        0.71        0.21      0.98 o 
 -12  -5   7        0.44        3.28      1.13 o 
 -11  -5   7        1.85        1.77      0.81 o 
 -10  -5   7        5.51        8.11      1.12 o 
  -9  -5   7       47.97       44.80      1.68 o 
  -8  -5   7        7.19        7.12      0.70 o 
  -7  -5   7       13.12       14.48      0.90 o 
  -6  -5   7      109.66      108.92      2.37 o 
  -5  -5   7       27.66       26.23      1.09 o 
  -4  -5   7       32.25       34.65      4.36 o 
  -3  -5   7        1.03        1.11      0.60 o 
  -2  -5   7       10.13        9.62      0.62 o 
  -1  -5   7       24.22       24.18      0.81 o 
   0  -5   7       35.65       36.80      1.08 o 
   1  -5   7       76.77       74.99      1.49 o 
   2  -5   7        2.00        0.72      0.39 o 
   3  -5   7        1.85        1.63      0.43 o 
   4  -5   7        5.37        5.35      0.53 o 
   5  -5   7        0.86        1.84      0.60 o 
   6  -5   7        5.17        5.10      0.88 o 
   7  -5   7       41.95       38.55      1.47 o 
   8  -5   7        1.40        1.70      0.98 o 
   9  -5   7        0.92        1.28      1.26 o 
 -13  -4   7        3.87        2.65      2.45 o 
 -12  -4   7        0.34        2.38      0.92 o 
 -11  -4   7        4.26        4.74      1.08 o 
 -10  -4   7        1.60        2.27      0.85 o 
  -9  -4   7       30.08       30.44      1.32 o 
  -8  -4   7       49.07       46.11      2.01 o 
  -7  -4   7       19.25       16.20      0.76 o 
  -6  -4   7        6.71        7.49      0.47 o 
  -5  -4   7       96.31       94.46      1.98 o 
  -4  -4   7        3.30        3.04      0.51 o 
  -3  -4   7       35.39       31.72      0.95 o 
  -2  -4   7      308.40      309.79      7.58 o 
  -1  -4   7      337.06      341.26      5.70 o 
   0  -4   7       13.18       12.49      0.48 o 
   1  -4   7       23.66       27.47      0.69 o 
   2  -4   7       33.06       33.93      0.85 o 
   3  -4   7       13.72       14.67      0.55 o 
   4  -4   7        1.83        2.21      0.47 o 
   5  -4   7        5.46        4.69      0.52 o 
   6  -4   7       49.08       50.69      1.45 o 
   7  -4   7        0.89       -0.14      0.61 o 
   8  -4   7       49.72       49.07      1.57 o 
   9  -4   7       29.16       30.92      1.66 o 
  10  -4   7        3.04        5.52      1.65 o 
 -13  -3   7       26.39       30.85      2.18 o 
 -12  -3   7        4.72        3.95      0.86 o 
 -11  -3   7        6.76        9.99      1.49 o 
 -10  -3   7        4.55        4.00      0.67 o 
  -9  -3   7       12.10       14.85      2.00 o 
  -8  -3   7        5.80        6.82      0.64 o 
  -7  -3   7      129.54      125.56      2.49 o 
  -6  -3   7        0.54        0.55      0.43 o 
  -5  -3   7        1.17        1.47      0.93 o 
  -4  -3   7       84.24       75.79      2.64 o 
  -3  -3   7      142.07      138.58      3.48 o 
  -2  -3   7       53.96       57.37      1.07 o 
  -1  -3   7      384.79      420.36      9.04 o 
   0  -3   7      332.13      323.09      4.35 o 
   1  -3   7      932.43      955.32     18.45 o 
   2  -3   7        1.15        0.94      0.23 o 
   3  -3   7       66.90       64.02      3.40 o 
   4  -3   7       23.87       24.09      1.63 o 
   5  -3   7      115.47      113.03      2.07 o 
   6  -3   7        3.82        6.28      0.79 o 
   7  -3   7        2.65        3.58      0.58 o 
   8  -3   7        5.28        5.05      0.59 o 
   9  -3   7        2.36        1.57      0.86 o 
  10  -3   7        3.75        3.69      0.76 o 
 -14  -2   7        0.75        1.13      1.07 o 
 -13  -2   7        1.88        1.38      1.26 o 
 -12  -2   7        1.88        1.25      1.67 o 
 -11  -2   7       59.88       59.32      3.28 o 
 -10  -2   7        0.26       -0.01      0.88 o 
  -9  -2   7       61.46       61.45      2.12 o 
  -8  -2   7       30.34       34.29      1.04 o 
  -7  -2   7       37.57       35.04      1.52 o 
  -6  -2   7        0.77        0.44      0.39 o 
  -5  -2   7        5.69        2.97      0.45 o 
  -4  -2   7       10.27        9.25      0.37 o 
  -3  -2   7        3.17        6.27      0.31 o 
  -2  -2   7       85.10       78.66      1.70 o 
  -1  -2   7       94.66       96.01      1.65 o 
   0  -2   7        5.91       15.94      0.46 o 
   1  -2   7      502.73      508.84     12.23 o 
   2  -2   7        0.00       -0.10      0.21 o 
   3  -2   7       46.16       46.17      0.75 o 
   4  -2   7       17.70       20.75      0.95 o 
   5  -2   7        0.15       -0.24      0.57 o 
   6  -2   7       92.09       88.60      1.77 o 
   7  -2   7       33.67       33.54      1.93 o 
   8  -2   7        0.65        1.09      0.61 o 
   9  -2   7       16.48       13.03      1.00 o 
  10  -2   7        1.61        0.13      0.57 o 
  11  -2   7       11.37       10.28      0.84 o 
 -14  -1   7        0.01       -1.45      1.45 o 
 -13  -1   7       70.95       70.72      6.59 o 
 -12  -1   7       43.75       43.76      5.11 o 
 -11  -1   7        0.31        0.03      0.73 o 
 -10  -1   7        2.49        2.03      0.94 o 
  -9  -1   7        9.20        9.13      0.75 o 
  -8  -1   7      106.24      112.82      2.36 o 
  -7  -1   7       23.24       23.65      0.80 o 
  -6  -1   7       92.31       88.93      1.53 o 
  -5  -1   7      280.01      284.38     11.50 o 
  -4  -1   7        3.30        4.18      0.27 o 
  -3  -1   7        1.12        0.19      0.16 o 
  -2  -1   7       17.05       15.79      0.40 o 
  -1  -1   7        0.67        0.79      0.22 o 
   0  -1   7       62.50       57.67      0.84 o 
   1  -1   7       14.95       14.41      0.51 o 
   2  -1   7      127.34      130.83      3.93 o 
   3  -1   7      411.14      402.00      4.98 o 
   4  -1   7      521.74      541.26      7.52 o 
   5  -1   7      156.65      147.00      2.35 o 
   6  -1   7       36.53       39.92      0.96 o 
   7  -1   7        0.31        0.75      0.48 o 
   8  -1   7        0.05        0.04      0.44 o 
   9  -1   7        7.44        8.51      0.86 o 
  10  -1   7       71.42       69.15      4.42 o 
  11  -1   7       45.29       46.27      2.75 o 
  12  -1   7        0.87        1.13      0.70 o 
 -14   0   7        0.07       -0.44      1.23 o 
 -13   0   7       27.52       30.42      1.80 o 
 -12   0   7        5.95        7.92      1.98 o 
 -11   0   7        7.89        8.28      1.57 o 
 -10   0   7       18.32       17.53      1.53 o 
  -9   0   7      167.79      171.28      3.37 o 
  -8   0   7        5.98        6.40      0.68 o 
  -7   0   7      407.12      403.56     11.62 o 
  -6   0   7       82.55       71.48      4.25 o 
  -5   0   7       27.62       17.40      0.58 o 
  -4   0   7        1.93        0.51      0.21 o 
  -3   0   7       13.90       14.53      0.35 o 
  -2   0   7        5.78       12.35      0.31 o 
  -1   0   7        0.07        0.17      0.11 o 
   0   0   7       11.25        6.24      0.22 o 
   1   0   7       11.42       12.04      0.55 o 
   2   0   7        0.26        0.60      0.26 o 
   3   0   7       24.14       21.58      0.58 o 
   4   0   7       31.41       31.69      0.65 o 
   5   0   7       28.86       27.42      0.71 o 
   6   0   7      118.40      116.09      2.24 o 
   7   0   7        0.01        1.25      0.87 o 
   8   0   7       26.03       27.37      0.85 o 
   9   0   7       41.68       46.54      1.24 o 
  10   0   7       24.66       24.02      1.93 o 
  11   0   7       16.43       16.55      1.42 o 
  12   0   7       10.80       11.48      2.65 o 
  13   0   7        2.46        2.37      1.28 o 
 -13   1   7       29.50       30.03      2.73 o 
 -12   1   7       36.05       37.86      1.91 o 
 -11   1   7       82.52       85.80      2.66 o 
 -10   1   7        3.86        2.74      0.89 o 
  -9   1   7      110.34      104.26      5.27 o 
  -8   1   7        8.92        8.50      0.51 o 
  -7   1   7      781.89      799.49     29.37 o 
  -6   1   7      629.47      601.57     20.83 o 
  -5   1   7        3.59        4.98      0.30 o 
  -4   1   7       54.37       59.14      1.63 o 
  -3   1   7      171.20      167.49      2.52 o 
  -2   1   7       69.54       49.84      0.69 o 
  -1   1   7       90.53       83.23      4.45 o 
   0   1   7       34.32       43.72      0.89 o 
   1   1   7       90.15       73.54      2.32 o 
   2   1   7       52.44       48.24      1.41 o 
   3   1   7       17.23       18.64      0.40 o 
   4   1   7      201.76      181.19      2.47 o 
   5   1   7       39.57       37.30      0.72 o 
   6   1   7       14.35       12.56      1.10 o 
   7   1   7        2.82        1.84      0.79 o 
   8   1   7        0.13        0.44      0.84 o 
   9   1   7       93.57       85.34      1.88 o 
  10   1   7        5.79        3.96      1.80 o 
  11   1   7        3.31        2.65      0.65 o 
  12   1   7       13.09       13.09      2.33 o 
  13   1   7        1.45        0.17      0.79 o 
 -13   2   7       11.20       10.31      1.06 o 
 -12   2   7       18.03       20.57      2.15 o 
 -11   2   7        0.00        1.96      1.73 o 
 -10   2   7        4.41        6.41      1.49 o 
  -9   2   7        0.01        0.01      0.77 o 
  -8   2   7        0.78        2.43      0.49 o 
  -7   2   7       67.16       58.14      1.33 o 
  -6   2   7       68.48       72.26      1.39 o 
  -5   2   7      288.66      271.91      6.19 o 
  -4   2   7      320.34      302.21      4.48 o 
  -3   2   7       98.01      118.66      2.31 o 
  -2   2   7      323.57      328.23      5.80 o 
  -1   2   7        9.10       13.77      0.41 o 
   0   2   7       48.74       49.74      3.08 o 
   1   2   7      103.82      122.12      1.43 o 
   2   2   7       22.11       22.13      0.37 o 
   3   2   7      225.86      202.00      3.16 o 
   4   2   7       20.82       18.10      0.36 o 
   5   2   7       17.31       15.07      0.38 o 
   6   2   7       34.04       32.17      1.11 o 
   7   2   7       13.19       12.40      0.44 o 
   8   2   7        0.01        0.07      0.41 o 
   9   2   7      151.05      149.11      2.82 o 
  10   2   7       27.73       30.29      1.02 o 
  11   2   7        1.26        1.85      0.66 o 
  12   2   7       32.74       32.02      2.92 o 
  13   2   7        1.10        1.34      0.80 o 
  14   2   7       14.83       13.65      2.10 o 
 -13   3   7        8.34        7.06      1.38 o 
 -12   3   7        3.01        3.06      1.72 o 
 -11   3   7        1.12        1.06      1.11 o 
 -10   3   7        0.96        2.35      0.83 o 
  -9   3   7        0.17       -0.36      0.81 o 
  -8   3   7       25.71       28.10      0.92 o 
  -7   3   7       22.67       17.64      0.75 o 
  -6   3   7       87.07       81.84      1.28 o 
  -5   3   7      555.15      535.07      7.25 o 
  -4   3   7       94.02       94.67      1.29 o 
  -3   3   7        1.67        3.06      0.24 o 
  -2   3   7      560.03      567.30      7.88 o 
  -1   3   7       35.85       31.02      0.59 o 
   0   3   7      107.26      105.50      5.85 o 
   1   3   7      500.76      532.73     18.06 o 
   2   3   7      183.67      202.29      4.32 o 
   3   3   7       77.86       92.01      1.20 o 
   4   3   7      410.12      416.97     11.46 o 
   5   3   7        4.04        3.89      0.23 o 
   6   3   7      409.43      374.43      6.66 o 
   7   3   7       37.22       32.87      0.75 o 
   8   3   7       14.22       13.70      0.50 o 
   9   3   7       13.64       15.00      0.76 o 
  10   3   7        0.44       -0.16      1.15 o 
  11   3   7       11.73       11.93      0.80 o 
  12   3   7        2.19        1.82      1.01 o 
  13   3   7        0.01        1.02      1.47 o 
  14   3   7       12.42       11.64      1.51 o 
 -13   4   7        0.94        2.16      1.12 o 
 -12   4   7        2.07        3.07      1.46 o 
 -11   4   7        0.59       -0.90      0.90 o 
 -10   4   7       64.72       70.92      2.37 o 
  -9   4   7        3.09        3.33      0.54 o 
  -8   4   7        0.91        0.66      0.53 o 
  -7   4   7        1.27        0.67      0.43 o 
  -6   4   7       63.19       57.21      2.22 o 
  -5   4   7       13.39       15.46      0.39 o 
  -4   4   7      561.39      513.97      6.26 o 
  -3   4   7       35.25       37.32      0.68 o 
  -2   4   7      633.88      628.72     18.02 o 
  -1   4   7        0.29        0.69      0.09 o 
   0   4   7      131.73      140.42      2.51 o 
   1   4   7       13.96       20.30      0.28 o 
   2   4   7      306.45      341.76      9.97 o 
   3   4   7        4.04        3.73      0.16 o 
   4   4   7      324.52      349.35      7.68 o 
   5   4   7        2.59        2.38      0.20 o 
   6   4   7      451.51      455.42     10.03 o 
   7   4   7      236.22      223.30      5.95 o 
   8   4   7      139.98      134.39      2.53 o 
   9   4   7        0.11       -0.07      0.50 o 
  10   4   7        0.92        0.48      0.67 o 
  11   4   7        5.69        6.02      0.78 o 
  12   4   7       11.37       12.46      1.37 o 
  13   4   7        2.49        1.17      0.71 o 
  14   4   7        7.29        6.55      0.88 o 
 -12   5   7        9.34        7.88      1.13 o 
 -11   5   7      132.81      146.42      5.72 o 
 -10   5   7      178.04      204.20      5.20 o 
  -9   5   7        4.23        4.53      0.79 o 
  -8   5   7        4.14        5.80      0.70 o 
  -7   5   7       52.92       53.63      1.42 o 
  -6   5   7       42.67       36.15      0.81 o 
  -5   5   7        7.06        5.84      0.50 o 
  -4   5   7        4.33        3.62      0.30 o 
  -3   5   7        2.59        3.80      0.44 o 
  -2   5   7       29.08       25.14      0.41 o 
  -1   5   7      221.80      220.75      2.27 o 
   0   5   7       65.59       70.03      0.76 o 
   1   5   7        5.70        8.38      0.29 o 
   2   5   7       14.15       29.00      0.38 o 
   3   5   7       33.23       32.73      0.45 o 
   4   5   7       61.21       60.85      1.06 o 
   5   5   7       57.96       60.80      1.24 o 
   6   5   7       67.62       81.10      1.13 o 
   7   5   7      586.30      561.58     13.65 o 
   8   5   7      475.42      465.65      7.13 o 
   9   5   7       65.00       63.06      1.72 o 
  10   5   7        0.11        0.33      0.72 o 
  11   5   7        0.57        0.16      1.14 o 
  12   5   7      160.49      170.52      4.67 o 
  13   5   7        3.84        6.40      1.26 o 
  14   5   7       14.29       14.32      1.24 o 
 -12   6   7       56.65       58.02      9.41 o 
 -11   6   7        3.47        4.64      1.58 o 
 -10   6   7       25.44       26.40      1.14 o 
  -9   6   7       25.69       27.55      2.03 o 
  -8   6   7       25.94       26.45      0.99 o 
  -7   6   7        0.03       -0.18      0.37 o 
  -6   6   7       33.06       32.86      0.82 o 
  -5   6   7        6.77        8.91      0.73 o 
  -4   6   7      183.31      183.52      3.72 o 
  -3   6   7       39.95       36.48      0.60 o 
  -2   6   7       35.28       44.20      1.06 o 
  -1   6   7       31.83       43.82      0.54 o 
   0   6   7      270.09      268.60      2.58 o 
   1   6   7        0.13        0.50      0.12 o 
   2   6   7      135.73      150.89      1.68 o 
   3   6   7       58.86       64.43      1.24 o 
   4   6   7        0.02        0.27      0.17 o 
   5   6   7        0.93        3.41      0.31 o 
   6   6   7       87.48       91.34      2.45 o 
   7   6   7       84.85       77.51      1.44 o 
   8   6   7        2.84        2.85      0.78 o 
   9   6   7       58.81       56.84      3.28 o 
  10   6   7        5.82        5.24      0.63 o 
  11   6   7        1.12        0.04      0.66 o 
  12   6   7       39.49       47.24      1.75 o 
  13   6   7        1.89        3.71      1.23 o 
  14   6   7        1.24        2.14      0.88 o 
  15   6   7        5.85        4.42      1.80 o 
 -11   7   7        8.99        8.40      1.73 o 
 -10   7   7        0.05        0.65      1.04 o 
  -9   7   7       26.48       30.57      1.17 o 
  -8   7   7       33.34       32.33      1.25 o 
  -7   7   7        5.08        3.55      0.48 o 
  -6   7   7       35.92       29.87      2.14 o 
  -5   7   7      255.28      219.52      3.58 o 
  -4   7   7      239.26      175.61      3.33 o 
  -3   7   7       46.29       30.43      1.20 o 
  -2   7   7       14.81       14.37      0.68 o 
  -1   7   7      399.99      359.89      3.81 o 
   0   7   7        1.72        2.55      0.22 o 
   1   7   7       72.08       69.84      0.88 o 
   2   7   7       44.95       33.35      0.53 o 
   3   7   7      134.85      138.10      3.02 o 
   4   7   7       88.17       88.31      1.17 o 
   5   7   7      134.87      123.64      1.59 o 
   6   7   7        0.33        1.10      0.18 o 
   7   7   7      189.74      169.59      4.46 o 
   8   7   7        3.08        2.75      0.40 o 
   9   7   7        0.07        0.13      0.24 o 
  10   7   7        1.14        2.09      0.64 o 
  11   7   7        3.67        2.81      0.86 o 
  12   7   7       61.65       66.07      2.12 o 
  13   7   7        9.63       13.22      1.09 o 
  14   7   7        1.70        3.16      2.46 o 
  15   7   7        0.51       -0.58      1.88 o 
 -10   8   7       18.49       20.45      2.41 o 
  -9   8   7        0.90        0.24      0.68 o 
  -8   8   7       27.97       30.62      1.30 o 
  -7   8   7        0.34        0.35      0.59 o 
  -6   8   7        8.99        8.68      0.50 o 
  -5   8   7       30.36       32.03      1.29 o 
  -4   8   7       57.92       47.98      0.91 o 
  -3   8   7       42.59       37.37      0.78 o 
  -2   8   7      679.07      619.41      7.48 o 
  -1   8   7      136.10      136.06      3.09 o 
   0   8   7      532.18      544.08      5.97 o 
   1   8   7        7.94        5.16      0.24 o 
   2   8   7      122.19      109.68      1.53 o 
   3   8   7       20.47       23.54      0.44 o 
   4   8   7      128.01      144.82      1.91 o 
   5   8   7       19.56       11.01      0.39 o 
   6   8   7       14.94        9.02      0.37 o 
   7   8   7      136.49      120.21      1.90 o 
   8   8   7        0.68       -0.22      0.32 o 
   9   8   7        0.55        0.94      0.78 o 
  10   8   7       19.90       20.60      0.92 o 
  11   8   7        0.24       -0.59      0.59 o 
  12   8   7        2.18        2.52      1.08 o 
  13   8   7        2.90        2.55      0.85 o 
  14   8   7        0.34        1.03      0.95 o 
  15   8   7        0.71        1.70      1.75 o 
 -10   9   7        4.67        0.88      0.90 o 
  -9   9   7       21.32       23.01      1.23 o 
  -8   9   7       10.61       11.84      1.08 o 
  -7   9   7        0.83        1.62      0.68 o 
  -6   9   7        5.73        5.81      0.57 o 
  -5   9   7        4.72        4.41      0.44 o 
  -4   9   7       55.35       52.35      1.02 o 
  -3   9   7       44.30       48.69      0.92 o 
  -2   9   7       35.26       23.84      0.59 o 
  -1   9   7        1.05        0.51      0.37 o 
   0   9   7      149.20      139.80      1.65 o 
   1   9   7      854.23      814.06      9.83 o 
   2   9   7       96.93       79.84      1.51 o 
   3   9   7      104.70       98.06      1.47 o 
   4   9   7      193.41      182.99      2.37 o 
   5   9   7       52.70       42.94      0.78 o 
   6   9   7       35.56       34.58      0.69 o 
   7   9   7      117.64      116.90      1.73 o 
   8   9   7       16.14       14.65      0.52 o 
   9   9   7       45.02       45.72      1.02 o 
  10   9   7       13.85       13.07      0.80 o 
  11   9   7        0.71       -0.79      0.79 o 
  12   9   7       46.11       45.51      3.97 o 
  13   9   7       32.61       33.37      1.87 o 
  14   9   7        7.61        5.84      1.32 o 
  -9  10   7        0.73       -0.54      0.72 o 
  -8  10   7       59.30       69.83      8.43 o 
  -7  10   7       24.81       30.90      1.21 o 
  -6  10   7       33.36       37.09      1.04 o 
  -5  10   7       32.20       35.64      1.58 o 
  -4  10   7        0.01        0.12      0.41 o 
  -3  10   7        1.94        1.96      0.39 o 
  -2  10   7       15.45       17.06      0.53 o 
  -1  10   7      111.13       95.33      1.58 o 
   0  10   7        1.31        0.84      0.32 o 
   1  10   7      215.57      208.25      2.95 o 
   2  10   7      110.24      105.80      1.71 o 
   3  10   7       32.44       27.64      0.68 o 
   4  10   7       26.82       18.88      0.52 o 
   5  10   7        9.35       15.81      0.55 o 
   6  10   7       61.89       60.60      1.20 o 
   7  10   7       98.81       82.78      1.33 o 
   8  10   7        0.04        0.69      0.37 o 
   9  10   7        3.93        5.61      0.75 o 
  10  10   7       46.76       46.73      1.34 o 
  11  10   7        0.19       -0.22      0.89 o 
  12  10   7       11.05       11.98      1.68 o 
  13  10   7        7.32        7.30      1.01 o 
  14  10   7        0.30        1.64      2.79 o 
  -8  11   7        0.14       -0.09      0.71 o 
  -7  11   7       71.70       76.22      3.92 o 
  -6  11   7       30.21       34.02      1.36 o 
  -5  11   7        3.63        4.54      0.59 o 
  -4  11   7        4.37        4.84      1.45 o 
  -3  11   7       12.51       11.97      0.54 o 
  -2  11   7        0.00        1.00      0.37 o 
  -1  11   7       30.05       32.93      1.06 o 
   0  11   7        3.41        2.80      0.54 o 
   1  11   7       32.72       37.94      0.94 o 
   2  11   7       50.43       49.27      0.98 o 
   3  11   7       47.49       50.71      2.09 o 
   4  11   7       16.87       13.80      0.58 o 
   5  11   7       86.97       70.30      1.51 o 
   6  11   7        4.88        8.46      0.60 o 
   7  11   7      102.84      119.66      2.03 o 
   8  11   7        3.74        4.00      0.45 o 
   9  11   7       34.20       33.73      0.99 o 
  10  11   7       12.24       11.46      0.70 o 
  11  11   7       20.14       24.94      2.52 o 
  12  11   7        1.83        2.46      0.74 o 
  13  11   7        4.06        7.49      1.41 o 
  14  11   7       40.88       28.30      2.26 o 
  -7  12   7        0.13       -0.37      0.92 o 
  -6  12   7      149.95      150.53      4.23 o 
  -5  12   7        0.54        0.00      0.78 o 
  -4  12   7       19.28       23.43      0.80 o 
  -3  12   7       17.07       18.66      0.71 o 
  -2  12   7        7.44       10.25      0.73 o 
  -1  12   7        1.20        0.79      0.47 o 
   0  12   7        1.27        2.67      0.45 o 
   1  12   7        0.51        0.26      0.43 o 
   2  12   7        0.04        0.85      0.47 o 
   3  12   7       39.02       36.65      1.09 o 
   4  12   7        1.60        2.67      0.50 o 
   5  12   7       13.85       11.13      0.56 o 
   6  12   7        0.57        0.34      0.41 o 
   7  12   7        1.44        0.64      0.59 o 
   8  12   7        0.69       -0.17      0.45 o 
   9  12   7        3.07        2.50      0.55 o 
  10  12   7       95.04      105.82      2.24 o 
  11  12   7        1.26       -0.68      0.97 o 
  12  12   7       28.14       32.05      1.40 o 
  13  12   7       20.95       21.94      2.70 o 
  14  12   7       40.39       27.89      2.34 o 
  -6  13   7        2.94        0.85      1.33 o 
  -5  13   7       52.31       53.55      2.44 o 
  -4  13   7       66.54       73.50      2.58 o 
  -3  13   7       23.65       27.40      1.07 o 
  -2  13   7       74.59       84.45      1.85 o 
  -1  13   7       27.80       29.99      0.95 o 
   0  13   7       45.19       50.00      1.15 o 
   1  13   7        5.20        7.22      0.73 o 
   2  13   7        6.75        5.85      0.86 o 
   3  13   7        0.13        0.10      0.71 o 
   4  13   7       40.81       46.87      1.43 o 
   5  13   7        0.17       -0.66      0.66 o 
   6  13   7       64.50       76.37      2.09 o 
   7  13   7      106.59      111.10      3.36 o 
   8  13   7       25.71       28.71      0.99 o 
   9  13   7        0.40        0.29      0.67 o 
  10  13   7       45.58       52.42      1.52 o 
  11  13   7        0.23       -0.02      1.90 o 
  12  13   7        6.56        7.33      1.51 o 
  13  13   7        1.39        1.86      1.30 o 
  -4  14   7        2.91        3.47      3.35 o 
  -3  14   7        4.84        3.53      0.95 o 
  -2  14   7       68.91       78.99      2.68 o 
  -1  14   7       49.25       51.76      1.52 o 
   0  14   7        0.62        0.69      0.82 o 
   1  14   7       21.69       25.21      1.20 o 
   2  14   7       21.47       20.70      2.21 o 
   3  14   7       11.32       13.81      0.85 o 
   4  14   7        7.08        8.52      0.97 o 
   5  14   7       10.86       12.98      0.84 o 
   6  14   7        8.54        8.76      0.93 o 
   7  14   7       21.26       25.87      1.28 o 
   8  14   7       35.14       34.72      3.07 o 
   9  14   7        5.49        4.90      1.05 o 
  10  14   7       55.09       63.93      3.36 o 
  11  14   7        4.26        2.47      0.76 o 
  12  14   7       12.03        7.64      1.08 o 
  -2  15   7        1.14        2.40      1.55 o 
  -1  15   7       12.83       13.27      1.06 o 
   0  15   7        0.02       -0.66      0.66 o 
   1  15   7       38.08       40.37      1.14 o 
   2  15   7        4.91        3.33      0.75 o 
   3  15   7       22.12       24.84      1.19 o 
   4  15   7        0.10        0.55      1.85 o 
   5  15   7        8.27        9.52      0.88 o 
   6  15   7       20.29       21.22      1.10 o 
   7  15   7        0.89        1.46      0.81 o 
   8  15   7       44.97       49.74      1.91 o 
   9  15   7       20.83       19.46      1.24 o 
  10  15   7       57.66       50.88      3.10 o 
  11  15   7        8.98        2.82      1.81 o 
   0  16   7        4.57        4.44      1.46 o 
   1  16   7        0.86        0.93      2.03 o 
   2  16   7       19.75       23.27      1.85 o 
   3  16   7        1.62        2.35      0.95 o 
   4  16   7       17.61       19.79      1.19 o 
   5  16   7        8.80        9.56      1.33 o 
   6  16   7        0.22        0.71      0.73 o 
   7  16   7       16.27       14.82      2.87 o 
   8  16   7       24.93       22.62      1.85 o 
   9  16   7       91.34       79.54      5.08 o 
  -6 -10   8        0.78        2.07      1.48 o 
  -5 -10   8        0.23        0.00      0.23 o 
  -4 -10   8        1.07        1.44      1.49 o 
  -3 -10   8        4.86        3.17      1.61 o 
  -2 -10   8        5.31        4.18      1.54 o 
  -1 -10   8        0.01        0.81      1.53 o 
  -9  -9   8        8.00        5.01      1.30 o 
  -8  -9   8        1.11        1.80      3.21 o 
  -7  -9   8        0.45       -0.96      0.96 o 
  -6  -9   8        3.79        3.92      1.30 o 
  -5  -9   8        2.14        2.93      1.17 o 
  -4  -9   8        7.30        8.71      1.37 o 
  -3  -9   8       20.05       19.47      1.70 o 
  -2  -9   8       19.56       20.90      2.25 o 
  -1  -9   8        2.82        1.23      1.05 o 
   0  -9   8        0.00        0.56      0.89 o 
   1  -9   8        0.01        0.65      0.86 o 
   2  -9   8       45.43       42.02      2.06 o 
 -10  -8   8        5.81        4.01      1.16 o 
  -9  -8   8       27.06       26.42      1.72 o 
  -8  -8   8       34.48       33.62      1.89 o 
  -7  -8   8       40.57       43.11      2.11 o 
  -6  -8   8        0.89        0.02      0.86 o 
  -5  -8   8        9.16        6.46      0.92 o 
  -4  -8   8        2.16        2.02      1.21 o 
  -3  -8   8       37.37       39.73      2.55 o 
  -2  -8   8        0.19       -0.37      0.76 o 
  -1  -8   8        7.85       11.23      1.04 o 
   0  -8   8        2.62        4.18      0.79 o 
   1  -8   8        8.51       11.66      1.05 o 
   2  -8   8        5.39        4.30      0.88 o 
   3  -8   8       32.97       33.89      1.74 o 
   4  -8   8       10.92        9.62      1.02 o 
   5  -8   8        4.61        3.38      1.40 o 
 -11  -7   8        5.61        1.14      1.37 o 
 -10  -7   8        0.04       -0.75      1.42 o 
  -9  -7   8        2.64        0.16      0.91 o 
  -8  -7   8        2.61        3.31      0.82 o 
  -7  -7   8       18.11       18.53      1.10 o 
  -6  -7   8        0.93        2.18      0.89 o 
  -5  -7   8       15.43       12.34      0.98 o 
  -4  -7   8        6.91        7.04      1.28 o 
  -3  -7   8       21.82       24.73      1.77 o 
  -2  -7   8       26.80       26.93      1.25 o 
  -1  -7   8        0.95        1.13      0.65 o 
   0  -7   8        7.84        8.68      0.97 o 
   1  -7   8        6.11        8.15      0.96 o 
   2  -7   8        1.78        0.72      0.97 o 
   3  -7   8        3.92        5.14      0.83 o 
   4  -7   8        5.50        8.57      1.13 o 
   5  -7   8        4.75        3.07      0.93 o 
   6  -7   8       26.01       25.01      2.17 o 
 -12  -6   8        2.71       -0.32      1.42 o 
 -11  -6   8        1.87        3.01      1.10 o 
 -10  -6   8       16.16       12.03      1.07 o 
  -9  -6   8        0.17        0.37      1.34 o 
  -8  -6   8        8.54        9.65      1.24 o 
  -7  -6   8        0.35       -0.06      0.68 o 
  -6  -6   8       30.19       32.32      1.40 o 
  -5  -6   8        1.81        0.37      1.17 o 
  -4  -6   8        1.83        2.41      0.72 o 
  -3  -6   8        3.65        5.52      0.86 o 
  -2  -6   8       18.69       19.60      0.98 o 
  -1  -6   8        0.04       -0.49      0.56 o 
   0  -6   8      115.03      128.28      3.61 o 
   1  -6   8        3.99        5.18      0.97 o 
   2  -6   8       11.54       11.82      1.00 o 
   3  -6   8       16.14       20.29      1.26 o 
   4  -6   8       10.65       11.27      0.94 o 
   5  -6   8        9.01       11.07      1.06 o 
   6  -6   8       16.08       13.50      1.31 o 
   7  -6   8       26.39       24.01      1.75 o 
 -12  -5   8        4.57        2.28      0.82 o 
 -11  -5   8        1.59        1.96      1.90 o 
 -10  -5   8       13.07       14.33      1.10 o 
  -9  -5   8       29.15       28.13      4.13 o 
  -8  -5   8        6.13        5.47      0.72 o 
  -7  -5   8       11.37       14.13      0.99 o 
  -6  -5   8      180.68      182.22      8.05 o 
  -5  -5   8        1.69        2.08      0.58 o 
  -4  -5   8        0.01        1.04      0.86 o 
  -3  -5   8        1.95        1.45      0.50 o 
  -2  -5   8       23.90       23.81      1.01 o 
  -1  -5   8       50.96       52.50      1.36 o 
   0  -5   8       99.09       92.53      7.35 o 
   1  -5   8        0.14       -0.51      0.51 o 
   2  -5   8        3.32        3.81      0.62 o 
   3  -5   8       49.91       63.87      1.77 o 
   4  -5   8       33.38       37.64      1.30 o 
   5  -5   8        5.66        6.91      0.71 o 
   6  -5   8        5.59        5.77      1.25 o 
   7  -5   8        0.01        0.46      1.02 o 
   8  -5   8       57.24       54.53      2.64 o 
 -13  -4   8        0.34        1.58      1.47 o 
 -12  -4   8        4.63        4.72      1.27 o 
 -11  -4   8       10.18        9.50      1.04 o 
 -10  -4   8        0.20        0.24      0.82 o 
  -9  -4   8       34.36       30.63      1.34 o 
  -8  -4   8       77.70       74.13      2.71 o 
  -7  -4   8        0.00        0.33      0.71 o 
  -6  -4   8       12.19       13.76      0.82 o 
  -5  -4   8       40.52       40.65      2.05 o 
  -4  -4   8        0.13       -0.45      0.45 o 
  -3  -4   8       11.62        9.43      0.52 o 
  -2  -4   8        0.52        0.78      0.45 o 
  -1  -4   8       48.53       44.35      1.28 o 
   0  -4   8      276.51      287.70      5.11 o 
   1  -4   8        4.75        3.46      0.87 o 
   2  -4   8        9.32       10.32      0.48 o 
   3  -4   8       16.48       17.06      0.66 o 
   4  -4   8        0.10        0.07      0.51 o 
   5  -4   8       18.41       17.00      0.95 o 
   6  -4   8        0.51        1.42      0.72 o 
   7  -4   8       17.62       17.32      0.96 o 
   8  -4   8        8.08        9.53      1.22 o 
   9  -4   8       16.01       15.53      1.37 o 
 -13  -3   8        4.08        4.03      1.14 o 
 -12  -3   8        6.37        7.29      1.07 o 
 -11  -3   8        0.10        0.11      1.75 o 
 -10  -3   8        9.67       12.07      3.02 o 
  -9  -3   8       41.96       37.65      1.56 o 
  -8  -3   8        0.16       -0.47      0.69 o 
  -7  -3   8       30.81       34.60      1.29 o 
  -6  -3   8       26.57       23.76      1.07 o 
  -5  -3   8        3.05        1.98      0.49 o 
  -4  -3   8        0.36       -0.25      0.37 o 
  -3  -3   8       11.35        8.98      0.46 o 
  -2  -3   8       16.59       14.38      0.98 o 
  -1  -3   8      139.86      138.73      2.64 o 
   0  -3   8      288.61      275.79      4.83 o 
   1  -3   8       35.00       41.08      1.01 o 
   2  -3   8       38.34       37.61      1.35 o 
   3  -3   8       32.98       30.77      0.84 o 
   4  -3   8       26.91       30.26      0.81 o 
   5  -3   8        0.26        0.29      0.51 o 
   6  -3   8        0.06        0.49      0.55 o 
   7  -3   8       16.83       17.33      2.35 o 
   8  -3   8        0.79        0.88      0.70 o 
   9  -3   8        0.33        1.37      0.70 o 
  10  -3   8        0.27        0.07      1.68 o 
 -13  -2   8       20.07       16.53      1.80 o 
 -12  -2   8        4.99        4.24      1.09 o 
 -11  -2   8        0.00        1.08      0.82 o 
 -10  -2   8        6.01        5.59      0.92 o 
  -9  -2   8        2.30        0.90      1.36 o 
  -8  -2   8       10.82       11.11      0.73 o 
  -7  -2   8        4.54        4.13      0.64 o 
  -6  -2   8        3.59        2.42      0.52 o 
  -5  -2   8       94.99       81.95      2.40 o 
  -4  -2   8        6.95       12.07      0.48 o 
  -3  -2   8       27.11       25.39      0.63 o 
  -2  -2   8       17.06       18.01      1.39 o 
  -1  -2   8        4.74        8.42      1.27 o 
   0  -2   8      166.48      169.66      2.71 o 
   1  -2   8        0.00        0.95      0.30 o 
   2  -2   8      191.90      193.32      3.83 o 
   3  -2   8        4.99        4.76      0.44 o 
   4  -2   8        0.01        0.29      0.38 o 
   5  -2   8      147.66      153.32      3.81 o 
   6  -2   8        2.42        2.38      1.11 o 
   7  -2   8        2.78        2.96      0.58 o 
   8  -2   8        3.94        3.86      0.62 o 
   9  -2   8       39.79       44.36      1.48 o 
  10  -2   8       31.86       29.44      1.47 o 
  11  -2   8        1.15        0.35      1.25 o 
 -13  -1   8        7.45       10.16      1.57 o 
 -12  -1   8        1.32        2.05      1.32 o 
 -11  -1   8        3.39        5.35      0.87 o 
 -10  -1   8        1.82        2.76      0.92 o 
  -9  -1   8       62.56       65.05      1.99 o 
  -8  -1   8       64.50       63.60      2.67 o 
  -7  -1   8      127.13      123.25      4.00 o 
  -6  -1   8       12.12       10.60      0.51 o 
  -5  -1   8       98.08       90.14      2.38 o 
  -4  -1   8       10.01        6.05      0.38 o 
  -3  -1   8      224.05      251.41     12.15 o 
  -2  -1   8      309.86      272.55      4.10 o 
  -1  -1   8      106.37      112.26      2.29 o 
   0  -1   8       53.80       50.29      0.89 o 
   1  -1   8      107.06       98.87      1.36 o 
   2  -1   8        6.82        6.39      0.29 o 
   3  -1   8       62.62       67.95      1.05 o 
   4  -1   8      248.86      243.89      3.60 o 
   5  -1   8      154.36      150.98      2.51 o 
   6  -1   8       39.47       42.68      1.08 o 
   7  -1   8        0.62        0.14      0.42 o 
   8  -1   8        0.17        0.69      0.58 o 
   9  -1   8      114.80      117.53      9.68 o 
  10  -1   8        7.22        6.07      0.97 o 
  11  -1   8       16.95       17.44      1.13 o 
  12  -1   8        0.21        2.58      1.75 o 
 -13   0   8        6.81        5.18      1.14 o 
 -12   0   8        3.97        3.77      0.94 o 
 -11   0   8        0.12        0.05      0.23 o 
 -10   0   8        4.23        5.10      0.98 o 
  -9   0   8       90.50       87.74      5.41 o 
  -8   0   8      394.14      394.50      7.80 o 
  -7   0   8       12.89       13.43      0.69 o 
  -6   0   8       51.92       47.71      1.10 o 
  -5   0   8       82.55       77.20      3.88 o 
  -4   0   8       10.91        7.77      0.92 o 
  -3   0   8       12.28       23.18      0.52 o 
  -2   0   8       93.78      101.06      1.44 o 
  -1   0   8        0.22        0.14      0.33 o 
   0   0   8        1.96        3.79      0.20 o 
   1   0   8       63.81       50.21      0.89 o 
   2   0   8        7.27        4.22      0.28 o 
   3   0   8      666.20      655.38      8.80 o 
   4   0   8        3.53        3.41      0.30 o 
   5   0   8        6.87        7.42      0.76 o 
   6   0   8       13.70       12.64      0.54 o 
   7   0   8      105.87      105.21      2.04 o 
   8   0   8       12.16       11.53      1.07 o 
   9   0   8       32.96       31.70      1.04 o 
  10   0   8       30.31       30.61      3.91 o 
  11   0   8        7.56        7.72      0.97 o 
  12   0   8        2.56        2.47      1.03 o 
 -13   1   8        8.09        8.51      1.52 o 
 -12   1   8        0.02       -0.22      1.20 o 
 -11   1   8       18.78       20.20      2.08 o 
 -10   1   8       40.13       38.76      1.61 o 
  -9   1   8        0.16        0.70      0.54 o 
  -8   1   8      109.05      104.41      3.09 o 
  -7   1   8      259.29      248.14     11.26 o 
  -6   1   8      202.61      201.48      8.42 o 
  -5   1   8       80.98       75.26      3.29 o 
  -4   1   8      145.69      132.98      3.63 o 
  -3   1   8      153.39      142.03      3.73 o 
  -2   1   8      227.29      221.11      6.16 o 
  -1   1   8      137.51      137.02      6.95 o 
   0   1   8      137.77      138.92      1.74 o 
   1   1   8       37.61       43.26      1.56 o 
   2   1   8       78.92       78.23      1.09 o 
   3   1   8       23.56       27.37      0.51 o 
   4   1   8       19.34       17.03      0.32 o 
   5   1   8      506.72      496.41      8.85 o 
   6   1   8      350.72      340.95      9.41 o 
   7   1   8       18.69       19.72      0.66 o 
   8   1   8       69.52       70.86      1.52 o 
   9   1   8        0.57        1.47      0.72 o 
  10   1   8        8.09        7.49      1.00 o 
  11   1   8        2.93        2.80      0.60 o 
  12   1   8        0.14       -0.14      0.78 o 
  13   1   8        0.92        0.39      1.34 o 
 -13   2   8       38.23       27.69      2.23 o 
 -12   2   8        6.21        5.77      1.22 o 
 -11   2   8       26.58       28.96      1.27 o 
 -10   2   8       26.26       27.19      1.31 o 
  -9   2   8       14.17       13.19      0.96 o 
  -8   2   8        0.05       -0.22      1.21 o 
  -7   2   8        9.29       10.83      0.56 o 
  -6   2   8      239.46      225.47      8.85 o 
  -5   2   8       33.92       36.95      0.82 o 
  -4   2   8       18.69       13.60      0.59 o 
  -3   2   8      188.07      197.56      6.37 o 
  -2   2   8       50.23       42.53      1.29 o 
  -1   2   8       73.89       68.09      1.29 o 
   0   2   8       19.95       20.02      3.53 o 
   1   2   8        3.98        5.69      0.17 o 
   2   2   8      347.61      353.70     15.28 o 
   3   2   8        0.47        1.03      0.17 o 
   4   2   8        2.01        3.03      0.48 o 
   5   2   8        1.41        1.83      0.50 o 
   6   2   8       11.20       14.97      0.49 o 
   7   2   8       14.30       15.02      0.58 o 
   8   2   8      101.61      102.52      5.61 o 
   9   2   8       15.69       15.75      1.08 o 
  10   2   8       42.71       42.75      4.57 o 
  11   2   8        0.02        0.26      0.60 o 
  12   2   8        7.83        7.78      0.87 o 
  13   2   8        5.31        5.79      1.09 o 
 -13   3   8        0.00       -1.02      1.02 o 
 -12   3   8        0.01       -0.06      0.82 o 
 -11   3   8        4.46        6.08      1.05 o 
 -10   3   8       26.38       28.68      2.47 o 
  -9   3   8        6.92        7.54      1.01 o 
  -8   3   8        8.86        6.61      1.01 o 
  -7   3   8       33.45       33.09      0.93 o 
  -6   3   8      137.06      127.04      2.32 o 
  -5   3   8      311.91      325.23      4.55 o 
  -4   3   8      333.16      299.63      4.54 o 
  -3   3   8      698.63      696.13     31.67 o 
  -2   3   8       95.16       88.97      2.50 o 
  -1   3   8        2.77        2.41      0.31 o 
   0   3   8        3.72        3.22      2.55 o 
   1   3   8      183.21      158.37     10.77 o 
   2   3   8        0.13        0.36      0.12 o 
   3   3   8      369.13      378.55      4.41 o 
   4   3   8       22.99       24.16      0.45 o 
   5   3   8      169.96      171.05      2.08 o 
   6   3   8      244.55      245.81      5.10 o 
   7   3   8       33.03       29.55      0.95 o 
   8   3   8        0.10       -0.45      0.45 o 
   9   3   8        3.90        5.07      0.95 o 
  10   3   8        4.31        4.00      1.33 o 
  11   3   8        7.77        7.97      0.66 o 
  12   3   8        0.61        0.29      0.60 o 
  13   3   8        0.05        0.54      0.81 o 
 -12   4   8       59.05       56.49      2.57 o 
 -11   4   8        4.05        5.17      1.47 o 
 -10   4   8        9.03       11.55      1.23 o 
  -9   4   8       38.06       44.63      1.66 o 
  -8   4   8        0.54        0.65      0.88 o 
  -7   4   8        0.07        0.63      0.46 o 
  -6   4   8       15.88       12.36      0.51 o 
  -5   4   8       10.49        9.62      0.50 o 
  -4   4   8       71.39       78.26      2.21 o 
  -3   4   8       59.09       57.16      0.93 o 
  -2   4   8      156.04      138.94      1.69 o 
  -1   4   8      382.72      344.12      9.60 o 
   0   4   8       24.18       25.31      0.66 o 
   1   4   8        0.32        0.64      0.29 o 
   2   4   8      140.82      145.26      1.72 o 
   3   4   8       10.25        8.71      0.22 o 
   4   4   8       43.21       39.29      0.61 o 
   5   4   8      151.69      164.67      3.29 o 
   6   4   8        0.28       -0.14      0.18 o 
   7   4   8      251.60      237.10      5.98 o 
   8   4   8      180.27      176.69      2.67 o 
   9   4   8       33.12       33.69      1.11 o 
  10   4   8       11.12       11.12      1.12 o 
  11   4   8        0.06       -0.22      0.48 o 
  12   4   8       18.52       17.42      1.44 o 
  13   4   8        1.42        0.70      0.84 o 
 -12   5   8        4.73        2.98      1.22 o 
 -11   5   8        3.00        3.64      1.21 o 
 -10   5   8      150.23      158.13      4.43 o 
  -9   5   8        0.14       -0.38      0.91 o 
  -8   5   8        1.99        2.40      0.69 o 
  -7   5   8      169.45      163.74      3.29 o 
  -6   5   8       17.24       22.09      0.64 o 
  -5   5   8        6.66        5.13      0.73 o 
  -4   5   8       11.48        8.98      0.33 o 
  -3   5   8      220.88      205.74      2.90 o 
  -2   5   8      470.98      454.74      6.82 o 
  -1   5   8       54.22       46.60      0.72 o 
   0   5   8       41.14       33.44      0.41 o 
   1   5   8       85.54       72.45      0.85 o 
   2   5   8      152.98      163.99      3.15 o 
   3   5   8       16.32       19.99      0.67 o 
   4   5   8      103.40      102.22      1.24 o 
   5   5   8      295.00      290.17      5.60 o 
   6   5   8       10.42       10.35      0.31 o 
   7   5   8      327.29      327.28      7.27 o 
   8   5   8      562.17      548.53      7.77 o 
   9   5   8       10.54        9.12      0.50 o 
  10   5   8        0.34        1.32      0.47 o 
  11   5   8       23.87       21.58      1.21 o 
  12   5   8        4.41        5.49      1.41 o 
  13   5   8       22.58       24.27      1.18 o 
  14   5   8        3.47        0.58      1.34 o 
 -12   6   8        0.06       -1.07      1.07 o 
 -11   6   8       76.28       86.37      2.77 o 
 -10   6   8       20.26       19.84      1.29 o 
  -9   6   8        6.39        8.25      2.10 o 
  -8   6   8       10.41       12.57      1.04 o 
  -7   6   8       13.41       14.27      0.77 o 
  -6   6   8       52.96       38.76      1.41 o 
  -5   6   8       66.89       51.79      1.39 o 
  -4   6   8        5.60        5.36      0.30 o 
  -3   6   8       41.95       35.08      0.66 o 
  -2   6   8      427.05      396.39      6.44 o 
  -1   6   8      386.17      388.12      4.03 o 
   0   6   8       56.19       55.55      0.71 o 
   1   6   8        6.49        6.61      0.17 o 
   2   6   8      190.71      205.72      2.05 o 
   3   6   8      103.82       88.32      1.08 o 
   4   6   8        0.26        0.78      0.39 o 
   5   6   8        5.15        6.00      0.48 o 
   6   6   8       39.89       45.15      0.75 o 
   7   6   8       12.99       14.38      0.55 o 
   8   6   8        2.75        2.70      0.44 o 
   9   6   8        0.29        0.74      0.36 o 
  10   6   8        0.40        0.62      0.41 o 
  11   6   8        2.61        3.76      0.62 o 
  12   6   8       16.16       18.57      1.02 o 
  13   6   8        6.43        9.09      0.99 o 
  14   6   8       10.76        9.14      1.14 o 
 -11   7   8       10.12        8.25      0.90 o 
 -10   7   8        0.41        1.23      0.75 o 
  -9   7   8       11.15       11.03      0.99 o 
  -8   7   8       11.69       14.67      0.97 o 
  -7   7   8       79.08       84.65      2.00 o 
  -6   7   8        4.51        2.86      0.39 o 
  -5   7   8      228.33      211.32      3.17 o 
  -4   7   8       14.42       16.03      0.53 o 
  -3   7   8      136.51      104.97      3.11 o 
  -2   7   8       48.50       44.80      0.94 o 
  -1   7   8       41.19       36.30      0.55 o 
   0   7   8      674.36      678.89      7.21 o 
   1   7   8       81.37       80.46      0.98 o 
   2   7   8       48.64       43.37      0.79 o 
   3   7   8      128.50      130.67      1.77 o 
   4   7   8       60.48       60.09      1.42 o 
   5   7   8      122.52      118.77      4.43 o 
   6   7   8      128.59      112.78      4.11 o 
   7   7   8       35.94       35.69      1.71 o 
   8   7   8        2.33        4.82      0.35 o 
   9   7   8       29.38       24.98      1.40 o 
  10   7   8        0.21        0.09      0.47 o 
  11   7   8       33.47       32.39      0.90 o 
  12   7   8       55.13       58.67      5.22 o 
  13   7   8        3.90        5.22      0.81 o 
  14   7   8        7.57        3.12      0.95 o 
 -10   8   8       45.73       50.84      1.95 o 
  -9   8   8       47.71       54.99      1.63 o 
  -8   8   8        6.16        7.33      1.61 o 
  -7   8   8       49.67       50.79      1.92 o 
  -6   8   8        0.22        0.24      0.70 o 
  -5   8   8        1.81        2.09      0.40 o 
  -4   8   8       39.83       38.77      1.63 o 
  -3   8   8       72.17       56.62      1.04 o 
  -2   8   8        1.87        1.60      0.23 o 
  -1   8   8      179.95      167.80      1.99 o 
   0   8   8       34.58       34.31      0.54 o 
   1   8   8      228.55      230.74      2.54 o 
   2   8   8      119.82      115.49      1.50 o 
   3   8   8        2.73        1.56      0.22 o 
   4   8   8       83.04       56.87      0.86 o 
   5   8   8       81.14       72.86      1.03 o 
   6   8   8        6.99        9.06      0.47 o 
   7   8   8       22.32       21.40      1.12 o 
   8   8   8        3.30        4.31      0.43 o 
   9   8   8        0.09        0.72      0.46 o 
  10   8   8        3.18        4.23      0.56 o 
  11   8   8       27.53       29.77      3.81 o 
  12   8   8        0.02        0.61      0.84 o 
  13   8   8       38.15       42.49      2.46 o 
  14   8   8        1.96        4.38      1.15 o 
 -10   9   8        0.01       -0.90      0.90 o 
  -9   9   8        7.69       11.08      3.12 o 
  -8   9   8       24.27       24.05      1.60 o 
  -7   9   8       24.57       25.62      2.40 o 
  -6   9   8        8.51        9.99      0.83 o 
  -5   9   8        0.13        0.16      0.36 o 
  -4   9   8       73.47       72.20      1.64 o 
  -3   9   8       66.11       64.64      1.19 o 
  -2   9   8       44.93       30.82      0.72 o 
  -1   9   8      349.36      308.92      5.42 o 
   0   9   8      174.95      155.05      1.93 o 
   1   9   8       66.28       69.20      1.02 o 
   2   9   8      261.61      237.15      3.00 o 
   3   9   8       21.20       20.24      0.47 o 
   4   9   8       62.45       63.37      0.96 o 
   5   9   8      283.85      248.31      3.22 o 
   6   9   8        0.56        0.54      0.32 o 
   7   9   8        2.85        5.13      0.34 o 
   8   9   8        3.68        3.68      0.32 o 
   9   9   8        5.98        6.92      0.43 o 
  10   9   8        4.59        4.44      0.51 o 
  11   9   8       67.21       66.81      2.85 o 
  12   9   8       23.12       21.28      1.10 o 
  13   9   8        7.50        8.53      1.38 o 
  14   9   8        0.02       -0.32      1.00 o 
  -9  10   8        1.88        2.74      1.12 o 
  -8  10   8        0.01       -0.86      1.03 o 
  -7  10   8        4.62        4.65      0.69 o 
  -6  10   8       12.33       14.36      0.94 o 
  -5  10   8       22.53       24.83      0.90 o 
  -4  10   8       31.45       34.29      0.82 o 
  -3  10   8        1.12        1.08      0.36 o 
  -2  10   8        3.41        1.79      0.35 o 
  -1  10   8      159.55      153.55      2.41 o 
   0  10   8       31.41       26.68      0.70 o 
   1  10   8        2.41        2.38      0.23 o 
   2  10   8       77.09       61.59      1.09 o 
   3  10   8       13.25       13.71      0.48 o 
   4  10   8        0.67       -0.31      0.31 o 
   5  10   8      102.67      108.23      1.69 o 
   6  10   8        0.02        1.91      0.28 o 
   7  10   8       14.37       15.69      0.56 o 
   8  10   8       34.62       30.63      1.53 o 
   9  10   8       16.78       20.92      0.66 o 
  10  10   8        2.94        1.95      0.46 o 
  11  10   8        4.31        4.46      0.61 o 
  12  10   8       16.52       16.31      0.93 o 
  13  10   8        1.49        1.04      1.51 o 
  -8  11   8       64.17       67.56      2.63 o 
  -7  11   8      120.92      127.20      8.41 o 
  -6  11   8        6.48        6.12      0.84 o 
  -5  11   8        0.55        0.48      0.71 o 
  -4  11   8        9.50       10.71      0.58 o 
  -3  11   8        4.90        5.66      0.79 o 
  -2  11   8        0.18       -0.59      0.72 o 
  -1  11   8        0.60       -0.02      0.35 o 
   0  11   8       67.00       71.94      1.32 o 
   1  11   8       16.01       13.67      0.50 o 
   2  11   8        7.14        8.18      0.46 o 
   3  11   8       17.88       15.71      0.51 o 
   4  11   8        7.15        5.31      0.42 o 
   5  11   8        6.85        7.61      0.48 o 
   6  11   8        4.00        3.48      0.41 o 
   7  11   8        3.56        2.43      0.66 o 
   8  11   8        1.60        1.32      0.73 o 
   9  11   8        9.51        9.11      0.73 o 
  10  11   8        3.11        2.05      0.49 o 
  11  11   8       53.63       59.75      4.36 o 
  12  11   8       82.47       90.46      2.29 o 
  13  11   8        9.78        9.15      1.04 o 
  -7  12   8       41.01       34.50      1.54 o 
  -6  12   8       57.81       56.88      1.96 o 
  -5  12   8       52.83       58.17      1.65 o 
  -4  12   8        6.47        6.79      0.59 o 
  -3  12   8       54.52       70.46      1.76 o 
  -2  12   8       24.68       26.46      2.25 o 
  -1  12   8        4.37        4.11      1.66 o 
   0  12   8       12.24       10.18      0.53 o 
   1  12   8       30.13       27.53      1.19 o 
   2  12   8       33.18       35.11      0.98 o 
   3  12   8        8.53        7.50      0.43 o 
   4  12   8        6.06        4.97      0.44 o 
   5  12   8       25.88       24.05      0.78 o 
   6  12   8        5.52        5.52      0.44 o 
   7  12   8        4.70        5.21      0.49 o 
   8  12   8       36.78       36.23      1.46 o 
   9  12   8       16.83       16.10      0.70 o 
  10  12   8        1.97        2.10      0.59 o 
  11  12   8       38.09       44.21      4.54 o 
  12  12   8        0.26        0.45      0.70 o 
  13  12   8        1.34        1.51      1.70 o 
  -6  13   8       30.87       26.68      2.34 o 
  -5  13   8        0.32        0.67      1.75 o 
  -4  13   8       49.23       52.92      2.18 o 
  -3  13   8      111.45      133.28      3.11 o 
  -2  13   8       17.38       17.12      1.08 o 
  -1  13   8        0.30       -0.77      1.18 o 
   0  13   8      118.23      133.30      2.60 o 
   1  13   8       62.68       64.62      1.45 o 
   2  13   8        0.32        0.66      0.61 o 
   3  13   8        7.14        7.68      1.52 o 
   4  13   8        1.91        1.75      0.50 o 
   5  13   8        0.15        1.39      0.55 o 
   6  13   8       23.28       26.83      1.02 o 
   7  13   8       48.50       50.51      1.20 o 
   8  13   8        6.15        7.65      0.64 o 
   9  13   8        0.23       -0.18      0.52 o 
  10  13   8        0.19        0.58      0.56 o 
  11  13   8       56.66       54.81      6.68 o 
  12  13   8        0.43        1.47      1.62 o 
  -4  14   8        0.32        1.04      0.88 o 
  -3  14   8        4.32        4.77      1.31 o 
  -2  14   8       13.70       13.54      0.97 o 
  -1  14   8       18.26       20.65      1.05 o 
   0  14   8       45.27       56.21      1.69 o 
   1  14   8       13.02       14.59      0.76 o 
   2  14   8        0.01        0.15      0.49 o 
   3  14   8        8.85        9.48      0.79 o 
   4  14   8        4.64        8.53      0.76 o 
   5  14   8       13.50       15.02      0.78 o 
   6  14   8       29.52       29.79      1.68 o 
   7  14   8       13.76       15.91      1.46 o 
   8  14   8        0.25       -0.73      0.73 o 
   9  14   8       19.15       18.11      1.51 o 
  10  14   8       16.60       19.44      1.08 o 
  11  14   8       22.15       22.12      2.07 o 
  12  14   8        0.05       -0.28      0.84 o 
  -2  15   8        9.72        7.36      1.25 o 
  -1  15   8       28.90       29.89      1.55 o 
   0  15   8        0.04        1.04      0.84 o 
   1  15   8       14.70       16.07      1.75 o 
   2  15   8        0.14        0.08      0.93 o 
   3  15   8        0.36        0.11      1.23 o 
   4  15   8        4.26        3.62      0.74 o 
   5  15   8        7.23        7.37      0.91 o 
   6  15   8       17.56       17.11      0.89 o 
   7  15   8      136.68      153.48     13.10 o 
   8  15   8       76.38       73.89      2.17 o 
   9  15   8        3.01        1.57      0.67 o 
  10  15   8        2.10        1.38      1.13 o 
   0  16   8        9.29        6.36      1.80 o 
   1  16   8        0.30        0.72      1.00 o 
   2  16   8        1.27        0.88      1.08 o 
   3  16   8       40.07       44.28      1.99 o 
   4  16   8        7.73        6.50      1.15 o 
   5  16   8       18.78       20.30      1.52 o 
   6  16   8       10.41       10.40      1.29 o 
   7  16   8        7.66        8.10      1.18 o 
   8  16   8       30.13       28.52      3.34 o 
  -6  -9   9        2.91        1.28      1.03 o 
  -5  -9   9        5.94        2.88      1.07 o 
  -4  -9   9        0.25        0.65      0.96 o 
  -3  -9   9        7.15        7.50      1.59 o 
  -2  -9   9        0.00        0.86      1.25 o 
  -1  -9   9        2.99        2.66      1.16 o 
   0  -9   9        7.08        5.20      0.92 o 
  -9  -8   9        2.19        2.52      1.33 o 
  -8  -8   9       34.92       24.34      2.09 o 
  -7  -8   9        4.92        2.08      0.84 o 
  -6  -8   9        4.42        3.98      1.06 o 
  -5  -8   9        0.29        0.61      0.92 o 
  -4  -8   9       29.95       25.69      2.15 o 
  -3  -8   9        0.16       -0.46      0.83 o 
  -2  -8   9        0.00        1.56      0.95 o 
  -1  -8   9        0.00        1.25      0.77 o 
   0  -8   9        2.54        1.89      0.74 o 
   1  -8   9        2.34        2.02      0.97 o 
   2  -8   9        2.81        2.83      1.09 o 
   3  -8   9        1.72       -0.65      0.93 o 
 -10  -7   9        1.03        0.74      1.23 o 
  -9  -7   9       13.67        8.98      1.29 o 
  -8  -7   9        7.64        6.36      1.56 o 
  -7  -7   9        4.70        3.72      0.79 o 
  -6  -7   9       11.15        9.48      1.54 o 
  -5  -7   9        5.36        5.75      0.81 o 
  -4  -7   9       24.81       26.63      1.84 o 
  -3  -7   9        2.20        2.88      0.88 o 
  -2  -7   9        6.27        6.44      0.98 o 
  -1  -7   9       18.05       20.86      1.14 o 
   0  -7   9       23.57       22.48      1.37 o 
   1  -7   9       14.47       16.65      1.10 o 
   2  -7   9        0.05        1.81      0.77 o 
   3  -7   9        0.19        0.12      1.12 o 
   4  -7   9        0.01       -0.30      0.95 o 
 -11  -6   9       12.96        8.77      1.51 o 
 -10  -6   9        2.94        1.12      1.45 o 
  -9  -6   9        6.56        6.25      1.11 o 
  -8  -6   9        0.98        2.25      0.87 o 
  -7  -6   9        0.98        0.54      0.75 o 
  -6  -6   9       18.04       17.11      1.14 o 
  -5  -6   9      130.20      136.37      9.77 o 
  -4  -6   9        1.03        1.54      0.69 o 
  -3  -6   9       13.97       15.60      1.18 o 
  -2  -6   9       10.26       13.47      1.06 o 
  -1  -6   9       18.73       20.33      1.13 o 
   0  -6   9        5.00        5.49      0.79 o 
   1  -6   9       31.02       33.44      1.45 o 
   2  -6   9        5.38        5.77      0.81 o 
   3  -6   9        4.80        5.65      0.96 o 
   4  -6   9        5.72        8.29      1.22 o 
   5  -6   9       12.69       13.08      1.33 o 
   6  -6   9       19.39       15.15      1.50 o 
 -12  -5   9        0.42        0.14      0.92 o 
 -11  -5   9        2.94        1.61      0.86 o 
 -10  -5   9       13.01       12.40      2.56 o 
  -9  -5   9        4.63        4.62      0.77 o 
  -8  -5   9       12.81       12.71      1.11 o 
  -7  -5   9        0.05       -0.51      1.08 o 
  -6  -5   9        4.63        6.85      1.33 o 
  -5  -5   9       55.41       60.46      1.96 o 
  -4  -5   9        0.13        1.31      0.86 o 
  -3  -5   9        9.10        7.69      0.96 o 
  -2  -5   9       32.84       30.98      1.24 o 
  -1  -5   9       52.52       56.03      1.88 o 
   0  -5   9        0.00        0.60      0.58 o 
   1  -5   9      120.23      136.38      3.72 o 
   2  -5   9       11.67       13.72      0.82 o 
   3  -5   9        0.77        0.44      0.53 o 
   4  -5   9        0.38        0.49      0.74 o 
   5  -5   9        0.04        0.65      0.77 o 
   6  -5   9        2.89        3.12      0.94 o 
   7  -5   9        2.66        1.21      0.91 o 
 -12  -4   9        3.22        1.77      1.26 o 
 -11  -4   9       18.37       18.15      3.23 o 
 -10  -4   9        4.78        3.59      0.99 o 
  -9  -4   9        4.14        3.96      0.81 o 
  -8  -4   9        0.38        1.71      1.48 o 
  -7  -4   9        8.98        8.43      0.87 o 
  -6  -4   9       17.88       19.16      0.89 o 
  -5  -4   9       16.14       14.55      0.95 o 
  -4  -4   9        0.01       -0.60      0.94 o 
  -3  -4   9        5.38        8.36      0.69 o 
  -2  -4   9        0.25        0.61      1.11 o 
  -1  -4   9      182.35      192.10      4.29 o 
   0  -4   9      129.97      128.71      6.06 o 
   1  -4   9      176.80      177.43     24.66 o 
   2  -4   9       16.77       17.32      0.84 o 
   3  -4   9        9.00       10.47      0.84 o 
   4  -4   9        4.09        5.65      0.71 o 
   5  -4   9       22.51       23.40      1.03 o 
   6  -4   9       35.07       38.89      1.38 o 
   7  -4   9        6.45        7.06      1.13 o 
   8  -4   9        7.44        5.25      1.35 o 
 -13  -3   9        0.00        0.26      0.93 o 
 -12  -3   9        2.13        2.24      1.21 o 
 -11  -3   9        3.29        2.98      0.90 o 
 -10  -3   9        7.75        7.30      0.98 o 
  -9  -3   9       11.06       13.82      1.05 o 
  -8  -3   9        2.22        2.56      0.72 o 
  -7  -3   9       28.69       27.43      1.20 o 
  -6  -3   9       26.78       25.10      2.65 o 
  -5  -3   9       11.45       12.50      0.94 o 
  -4  -3   9        0.23        0.50      0.50 o 
  -3  -3   9        1.48        2.32      0.44 o 
  -2  -3   9       24.83       24.19      0.96 o 
  -1  -3   9       12.19       13.06      2.78 o 
   0  -3   9      284.51      293.47      5.08 o 
   1  -3   9       31.53       28.17      1.42 o 
   2  -3   9        0.70        0.07      1.71 o 
   3  -3   9        1.15        1.56      2.27 o 
   4  -3   9        7.89        8.88      0.66 o 
   5  -3   9       57.04       67.15      1.82 o 
   6  -3   9       55.39       60.75      1.73 o 
   7  -3   9        4.37        6.66      0.75 o 
   8  -3   9       35.17       38.41      1.50 o 
   9  -3   9        3.61        4.48      1.08 o 
 -13  -2   9       50.75       35.65      2.42 o 
 -12  -2   9        0.05        2.57      1.02 o 
 -11  -2   9        4.95       10.21      9.56 o 
 -10  -2   9        3.22        2.51      0.84 o 
  -9  -2   9       82.58       85.99      3.37 o 
  -8  -2   9       43.95       42.48      2.05 o 
  -7  -2   9       82.32       79.38      3.81 o 
  -6  -2   9       38.77       35.76      1.19 o 
  -5  -2   9        2.53        1.06      0.51 o 
  -4  -2   9        5.54        4.67      0.50 o 
  -3  -2   9        0.45        0.46      0.39 o 
  -2  -2   9        8.71        7.35      0.40 o 
  -1  -2   9       24.88       22.79      1.26 o 
   0  -2   9       75.59       67.14      1.24 o 
   1  -2   9       88.17       85.19      3.05 o 
   2  -2   9        6.42        6.00      0.56 o 
   3  -2   9       32.60       30.98      0.96 o 
   4  -2   9       24.59       21.72      1.15 o 
   5  -2   9        3.10        2.58      0.56 o 
   6  -2   9        4.68        4.96      0.64 o 
   7  -2   9       15.59       15.41      0.95 o 
   8  -2   9        7.10        5.40      0.83 o 
   9  -2   9       30.01       29.23      1.25 o 
  10  -2   9       10.31        7.82      1.30 o 
 -13  -1   9       63.29       53.25      3.38 o 
 -12  -1   9        0.02        0.91      0.92 o 
 -11  -1   9        0.09       -0.84      0.84 o 
 -10  -1   9       13.06       13.87      1.15 o 
  -9  -1   9       69.20       75.35      3.19 o 
  -8  -1   9      212.13      223.70      4.85 o 
  -7  -1   9      207.54      209.80      4.56 o 
  -6  -1   9       15.56       18.34      0.86 o 
  -5  -1   9       14.33       11.42      0.63 o 
  -4  -1   9        5.46        2.58      0.40 o 
  -3  -1   9       94.23       76.16      3.88 o 
  -2  -1   9        8.03        7.09      0.46 o 
  -1  -1   9        1.55        1.46      0.63 o 
   0  -1   9        0.44        0.54      0.20 o 
   1  -1   9       13.23       12.89      0.44 o 
   2  -1   9       39.67       36.81      1.45 o 
   3  -1   9        2.27        3.10      0.38 o 
   4  -1   9        0.06        0.26      0.40 o 
   5  -1   9       25.57       26.22      1.39 o 
   6  -1   9        0.59        0.05      0.52 o 
   7  -1   9       22.35       22.93      1.02 o 
   8  -1   9        2.31        2.37      0.87 o 
   9  -1   9      108.90      115.08      2.69 o 
  10  -1   9       56.19       58.29      2.06 o 
  11  -1   9        5.45        2.70      0.89 o 
 -13   0   9        9.10        4.34      0.94 o 
 -12   0   9        0.07        0.15      1.19 o 
 -11   0   9        0.39        0.71      0.71 o 
 -10   0   9       11.48       11.45      1.03 o 
  -9   0   9        2.32        1.36      0.68 o 
  -8   0   9       48.99       46.01      1.62 o 
  -7   0   9      223.63      216.73      4.78 o 
  -6   0   9       25.57       27.28      0.94 o 
  -5   0   9       75.48       74.87      1.79 o 
  -4   0   9       58.90       50.20      1.16 o 
  -3   0   9      256.88      239.38     11.62 o 
  -2   0   9        3.74        2.04      0.18 o 
  -1   0   9        0.00        0.72      0.11 o 
   0   0   9        7.11        8.73      0.80 o 
   1   0   9        2.29        2.35      0.21 o 
   2   0   9       19.88       20.19      0.43 o 
   3   0   9        4.10        5.02      0.42 o 
   4   0   9      263.63      250.95      3.81 o 
   5   0   9        1.50        0.45      0.47 o 
   6   0   9       33.64       31.51      0.90 o 
   7   0   9       13.73       10.87      0.62 o 
   8   0   9        2.27        2.21      0.82 o 
   9   0   9       41.42       42.52      1.51 o 
  10   0   9       12.40       10.29      0.99 o 
  11   0   9        1.62        1.17      0.70 o 
  12   0   9        2.12        4.50      1.27 o 
 -13   1   9        3.19        4.75      1.43 o 
 -12   1   9       28.93       24.94      1.40 o 
 -11   1   9       21.80       22.10      2.25 o 
 -10   1   9       14.79       11.82      0.85 o 
  -9   1   9        3.82        3.21      0.74 o 
  -8   1   9       33.33       33.54      1.77 o 
  -7   1   9       49.86       48.33      1.54 o 
  -6   1   9       49.67       50.03      1.47 o 
  -5   1   9       69.06       61.33      3.11 o 
  -4   1   9       63.44       55.54      2.22 o 
  -3   1   9       98.10       91.91      7.14 o 
  -2   1   9      218.04      200.02      7.30 o 
  -1   1   9       60.10       49.12      1.62 o 
   0   1   9      154.93      132.41      3.09 o 
   1   1   9      148.44      136.31      1.76 o 
   2   1   9        5.53        5.15      0.80 o 
   3   1   9       34.42       34.75      1.35 o 
   4   1   9       36.77       39.47      0.70 o 
   5   1   9        3.14        2.74      0.72 o 
   6   1   9      113.45      112.98      2.00 o 
   7   1   9       54.76       57.05      1.27 o 
   8   1   9        3.74        4.22      0.61 o 
   9   1   9       28.96       27.28      1.11 o 
  10   1   9        6.35        5.65      0.90 o 
  11   1   9        3.11        3.10      0.88 o 
  12   1   9       12.43       13.22      1.33 o 
 -13   2   9        0.56        2.93      1.42 o 
 -12   2   9        8.84        6.32      1.84 o 
 -11   2   9        6.55        6.84      1.76 o 
 -10   2   9       64.09       67.86      3.43 o 
  -9   2   9        1.49        1.69      0.60 o 
  -8   2   9        1.29        0.71      0.59 o 
  -7   2   9       22.88       21.91      0.97 o 
  -6   2   9       71.76       70.47      4.86 o 
  -5   2   9       47.01       41.51      1.85 o 
  -4   2   9        1.54        1.09      0.12 o 
  -3   2   9        6.76        6.99      2.23 o 
  -2   2   9       43.97       49.09      1.48 o 
  -1   2   9       92.29       79.90      1.80 o 
   0   2   9        0.10       -0.17      0.70 o 
   1   2   9       39.96       40.80      2.10 o 
   2   2   9      307.75      318.65      8.22 o 
   3   2   9       56.58       54.45      0.76 o 
   4   2   9       81.34       76.87      1.05 o 
   5   2   9      171.63      158.62      2.56 o 
   6   2   9        4.77        7.00      0.44 o 
   7   2   9       12.77       11.60      1.09 o 
   8   2   9       63.68       59.75      4.59 o 
   9   2   9      126.94      129.24      9.17 o 
  10   2   9        3.83        3.65      0.87 o 
  11   2   9       10.94       13.76      0.97 o 
  12   2   9        0.01        0.23      0.81 o 
 -13   3   9       25.35       23.40      2.10 o 
 -12   3   9        0.81        2.37      1.40 o 
 -11   3   9        7.31        6.53      2.37 o 
 -10   3   9       78.35       90.91      4.52 o 
  -9   3   9        0.23        0.49      0.58 o 
  -8   3   9        0.38        1.41      0.52 o 
  -7   3   9        1.30        2.68      0.57 o 
  -6   3   9       12.19       10.39      1.65 o 
  -5   3   9      136.13      119.69      2.33 o 
  -4   3   9      248.50      237.52     10.13 o 
  -3   3   9        0.82        0.00      1.28 o 
  -2   3   9      186.48      166.36      4.05 o 
  -1   3   9        5.87        6.22      0.60 o 
   0   3   9        0.03        1.55      1.80 o 
   1   3   9       59.74       61.28      3.88 o 
   2   3   9      173.74      179.41      1.96 o 
   3   3   9      216.97      214.16      2.54 o 
   4   3   9       52.81       55.53      0.82 o 
   5   3   9       15.19       14.73      0.36 o 
   6   3   9       35.87       35.62      0.74 o 
   7   3   9      121.95      127.13      2.00 o 
   8   3   9      442.11      432.69      6.89 o 
   9   3   9       39.21       38.98      3.23 o 
  10   3   9        1.62        1.97      0.67 o 
  11   3   9       42.46       42.83      1.51 o 
  12   3   9        0.00        0.44      0.74 o 
  13   3   9        1.02        0.14      0.92 o 
 -12   4   9        6.45        4.18      1.07 o 
 -11   4   9       94.23      103.11      7.43 o 
 -10   4   9       20.47       24.62      1.38 o 
  -9   4   9        0.65        2.01      0.92 o 
  -8   4   9        2.86        2.50      1.00 o 
  -7   4   9        3.61        4.19      1.17 o 
  -6   4   9       80.85       76.91      2.18 o 
  -5   4   9        9.93        7.36      0.63 o 
  -4   4   9      408.48      391.15      7.14 o 
  -3   4   9       37.57       37.54      1.33 o 
  -2   4   9       19.42       20.16      1.32 o 
  -1   4   9      164.20      146.07      2.45 o 
   0   4   9       34.03       39.41      0.91 o 
   1   4   9       25.81       18.12      3.55 o 
   2   4   9        4.94        8.73      0.18 o 
   3   4   9        9.01       10.95      0.27 o 
   4   4   9       68.57       73.83      1.03 o 
   5   4   9       19.45       18.93      0.40 o 
   6   4   9       96.87       97.16      1.42 o 
   7   4   9       91.81       91.88      3.03 o 
   8   4   9       38.55       39.86      2.16 o 
   9   4   9       41.08       40.69      3.42 o 
  10   4   9       34.18       35.19      1.04 o 
  11   4   9        1.08        1.93      1.00 o 
  12   4   9       16.42       20.25      1.13 o 
  13   4   9        1.81        1.65      0.84 o 
 -12   5   9       15.78       11.92      1.27 o 
 -11   5   9       16.83       19.58      1.27 o 
 -10   5   9        1.64        3.53      2.57 o 
  -9   5   9        2.64        2.69      0.88 o 
  -8   5   9       32.79       36.38      1.47 o 
  -7   5   9        5.89        9.15      0.85 o 
  -6   5   9       32.86       28.22      0.90 o 
  -5   5   9      116.33      103.49      3.78 o 
  -4   5   9      136.02      129.72      2.91 o 
  -3   5   9       53.82       51.58      0.98 o 
  -2   5   9      356.12      326.86      4.10 o 
  -1   5   9      705.03      679.20     18.79 o 
   0   5   9      216.70      213.85      3.50 o 
   1   5   9        1.72        1.66      0.27 o 
   2   5   9        0.04        0.27      0.15 o 
   3   5   9       33.80       35.45      1.06 o 
   4   5   9       90.35       86.20      1.07 o 
   5   5   9      127.26      113.56      2.42 o 
   6   5   9       28.16       27.27      0.73 o 
   7   5   9      264.10      250.93      7.67 o 
   8   5   9       21.30       18.97      0.65 o 
   9   5   9        8.79        8.71      0.72 o 
  10   5   9        6.14        6.23      1.36 o 
  11   5   9        0.10       -0.36      1.10 o 
  12   5   9       75.26       86.56      2.33 o 
  13   5   9        3.54        6.29      0.99 o 
 -11   6   9        0.61       -1.39      2.52 o 
 -10   6   9        4.56        4.87      2.95 o 
  -9   6   9       38.40       42.55      1.69 o 
  -8   6   9        5.23        3.30      0.83 o 
  -7   6   9        8.51        8.55      1.62 o 
  -6   6   9        2.36        1.24      1.00 o 
  -5   6   9        1.94        0.12      0.42 o 
  -4   6   9       64.92       54.84      1.09 o 
  -3   6   9       21.35       21.75      0.51 o 
  -2   6   9        6.34        5.94      0.76 o 
  -1   6   9      156.90      149.98      2.07 o 
   0   6   9      105.15       97.82      1.21 o 
   1   6   9      535.54      517.28      5.57 o 
   2   6   9       34.05       30.68      0.47 o 
   3   6   9      165.51      149.76      2.01 o 
   4   6   9        0.11        0.18      0.16 o 
   5   6   9        5.85        5.21      0.41 o 
   6   6   9        3.12        2.45      0.28 o 
   7   6   9       42.86       40.31      1.38 o 
   8   6   9       40.56       39.99      0.82 o 
   9   6   9       56.46       51.61      1.92 o 
  10   6   9        7.98        7.47      0.59 o 
  11   6   9        1.38        2.00      0.74 o 
  12   6   9        9.10       10.07      1.01 o 
  13   6   9       33.48       35.48      1.49 o 
 -11   7   9       45.42       33.66      2.58 o 
 -10   7   9       11.95       13.35      0.95 o 
  -9   7   9       21.14       25.82      1.24 o 
  -8   7   9        3.11        4.86      1.12 o 
  -7   7   9       22.45       24.95      0.96 o 
  -6   7   9        0.58        1.02      0.57 o 
  -5   7   9       76.93       75.31      3.60 o 
  -4   7   9        4.14        5.57      0.38 o 
  -3   7   9      251.88      232.04      3.28 o 
  -2   7   9      176.23      162.93      3.51 o 
  -1   7   9      609.55      577.51      7.90 o 
   0   7   9      851.54      865.27     10.14 o 
   1   7   9       33.88       35.74      0.51 o 
   2   7   9        4.41        7.82      0.38 o 
   3   7   9      158.74      157.60      1.84 o 
   4   7   9        9.80        7.95      0.24 o 
   5   7   9      129.03      120.01      2.06 o 
   6   7   9      249.56      238.74      4.48 o 
   7   7   9      188.50      182.21      2.54 o 
   8   7   9        8.57        8.32      0.43 o 
   9   7   9      102.83      101.47      4.08 o 
  10   7   9        9.41        8.73      0.52 o 
  11   7   9        0.31        0.16      0.45 o 
  12   7   9        8.69       10.10      0.83 o 
  13   7   9        1.54        1.70      0.72 o 
  14   7   9       15.66       15.19      1.88 o 
 -10   8   9        3.98        4.64      0.89 o 
  -9   8   9      112.34      129.06      9.38 o 
  -8   8   9       21.19       25.79      3.02 o 
  -7   8   9       57.48       62.19      3.59 o 
  -6   8   9        2.20        2.23      0.55 o 
  -5   8   9        3.25        2.50      0.46 o 
  -4   8   9        0.86        0.54      0.79 o 
  -3   8   9        0.36        0.44      0.26 o 
  -2   8   9        5.43        2.48      0.29 o 
  -1   8   9        3.59        2.47      0.31 o 
   0   8   9       15.75       15.92      0.34 o 
   1   8   9      372.13      369.32      8.25 o 
   2   8   9      238.60      211.86      2.42 o 
   3   8   9      128.11      134.69      3.64 o 
   4   8   9       53.17       35.42      0.62 o 
   5   8   9       94.48       89.50      2.14 o 
   6   8   9       14.74       12.54      0.45 o 
   7   8   9        0.03       -0.06      0.20 o 
   8   8   9       12.79       11.35      0.40 o 
   9   8   9        1.13        1.27      0.42 o 
  10   8   9        2.70        3.41      0.58 o 
  11   8   9       19.55       22.02      3.22 o 
  12   8   9        0.03        0.09      0.70 o 
  13   8   9       17.27       16.96      1.03 o 
  14   8   9        4.15        3.74      1.49 o 
 -10   9   9       94.78       68.27      4.46 o 
  -9   9   9       20.21       18.53      1.18 o 
  -8   9   9      176.97      194.96     14.01 o 
  -7   9   9        3.43        4.22      0.69 o 
  -6   9   9       24.56       24.79      2.36 o 
  -5   9   9        1.09        0.79      0.47 o 
  -4   9   9        6.61        5.00      0.43 o 
  -3   9   9        0.28        0.39      0.35 o 
  -2   9   9       25.20       23.27      0.61 o 
  -1   9   9       28.99       23.96      0.58 o 
   0   9   9       76.31       71.19      1.06 o 
   1   9   9      276.95      264.02      3.27 o 
   2   9   9       34.16       28.22      0.59 o 
   3   9   9       16.62       16.57      0.42 o 
   4   9   9       64.95       54.72      0.88 o 
   5   9   9        0.05        1.18      0.48 o 
   6   9   9       11.48        7.55      1.12 o 
   7   9   9       15.50       10.69      0.56 o 
   8   9   9        1.36        2.11      0.66 o 
   9   9   9       21.27       23.97      0.68 o 
  10   9   9       10.20       11.73      0.62 o 
  11   9   9        0.98        1.39      0.58 o 
  12   9   9        6.87        6.46      0.81 o 
  13   9   9       11.46       13.65      1.10 o 
  14   9   9        8.43       10.41      1.53 o 
  -9  10   9       24.55       21.26      1.39 o 
  -8  10   9        0.98        0.51      0.83 o 
  -7  10   9        0.64        0.99      0.92 o 
  -6  10   9        8.45        8.79      0.84 o 
  -5  10   9        8.23        7.78      0.87 o 
  -4  10   9        1.23        1.96      0.48 o 
  -3  10   9       16.85       15.98      1.06 o 
  -2  10   9       10.41       10.54      0.44 o 
  -1  10   9        0.00        0.55      0.36 o 
   0  10   9        0.35        0.00      0.28 o 
   1  10   9        0.12        0.00      0.43 o 
   2  10   9        7.78        9.84      0.45 o 
   3  10   9       12.52       11.62      0.44 o 
   4  10   9        4.34        3.56      0.34 o 
   5  10   9      125.38      117.45      1.73 o 
   6  10   9        6.28        3.67      0.34 o 
   7  10   9       36.03       44.90      1.54 o 
   8  10   9        2.26        2.75      0.81 o 
   9  10   9        2.54        3.75      0.46 o 
  10  10   9        0.13        0.32      0.42 o 
  11  10   9       10.62       14.04      0.64 o 
  12  10   9        0.00        0.14      0.92 o 
  13  10   9       19.06       19.86      1.50 o 
  -8  11   9       20.05       16.50      1.23 o 
  -7  11   9        2.88        3.40      0.87 o 
  -6  11   9      141.90      142.93      5.84 o 
  -5  11   9        0.08       -0.76      0.77 o 
  -4  11   9        2.23        1.60      1.28 o 
  -3  11   9       12.09       16.66      0.69 o 
  -2  11   9       19.43       19.47      0.75 o 
  -1  11   9        0.19        0.07      0.31 o 
   0  11   9       49.06       51.22      1.19 o 
   1  11   9       75.63       62.09      1.48 o 
   2  11   9       68.96       71.05      1.35 o 
   3  11   9        0.31       -0.04      0.32 o 
   4  11   9        0.53        1.92      0.39 o 
   5  11   9       56.41       48.70      1.03 o 
   6  11   9        0.97        0.36      0.58 o 
   7  11   9      114.85      113.30      2.00 o 
   8  11   9       20.28       19.33      0.66 o 
   9  11   9        0.07        0.24      0.43 o 
  10  11   9      152.34      158.44      2.77 o 
  11  11   9       11.52       14.81      0.97 o 
  12  11   9       26.79       27.64      1.27 o 
  13  11   9       34.85       32.11      1.86 o 
  -7  12   9       47.19       40.10      2.99 o 
  -6  12   9       63.48       67.08      6.71 o 
  -5  12   9       46.07       51.92      4.08 o 
  -4  12   9       26.34       29.66      1.20 o 
  -3  12   9       21.63       27.87      1.31 o 
  -2  12   9      183.26      210.68      5.41 o 
  -1  12   9        0.10        1.33      2.78 o 
   0  12   9        1.41        1.55      0.60 o 
   1  12   9        0.45        2.28      0.49 o 
   2  12   9       11.86        9.04      0.57 o 
   3  12   9        5.49        4.32      0.44 o 
   4  12   9       96.43       96.98      1.78 o 
   5  12   9        0.04        0.56      0.41 o 
   6  12   9       27.57       33.62      0.87 o 
   7  12   9       18.69       22.02      1.06 o 
   8  12   9        2.80        3.20      0.74 o 
   9  12   9       37.56       43.17      1.02 o 
  10  12   9       82.91       93.19      2.02 o 
  11  12   9       13.11       12.81      0.90 o 
  12  12   9       36.57       39.80      1.58 o 
  -6  13   9       54.62       44.94      3.49 o 
  -5  13   9        8.35        8.08      1.04 o 
  -4  13   9        4.37        4.41      0.97 o 
  -3  13   9       19.78       20.22      1.65 o 
  -2  13   9       45.34       53.39      5.76 o 
  -1  13   9       36.65       38.71      1.39 o 
   0  13   9        0.02        0.87      0.86 o 
   1  13   9       77.73       88.55      2.35 o 
   2  13   9        0.45        1.20      0.68 o 
   3  13   9       34.02       34.14      1.63 o 
   4  13   9        8.46        8.60      1.26 o 
   5  13   9        5.51        4.67      0.66 o 
   6  13   9       40.27       42.67      1.04 o 
   7  13   9        8.25        7.57      0.62 o 
   8  13   9        4.27        6.14      1.65 o 
   9  13   9       14.67       15.94      1.77 o 
  10  13   9       71.34       80.50      1.96 o 
  11  13   9       13.81       11.01      0.99 o 
  12  13   9       20.96       18.42      1.24 o 
  -4  14   9        0.30       -0.56      1.02 o 
  -3  14   9        0.58        0.86      0.94 o 
  -2  14   9        9.03        8.08      0.87 o 
  -1  14   9       20.74       23.06      1.21 o 
   0  14   9        2.59        1.63      0.78 o 
   1  14   9       14.20       20.50      1.05 o 
   2  14   9       24.06       28.79      1.25 o 
   3  14   9       33.22       40.12      1.31 o 
   4  14   9        0.23        0.77      0.64 o 
   5  14   9       41.34       46.81      1.96 o 
   6  14   9       11.39       13.80      1.13 o 
   7  14   9       21.68       21.57      1.31 o 
   8  14   9       22.15       24.38      1.89 o 
   9  14   9        2.13        1.79      0.76 o 
  10  14   9        0.06       -0.06      0.67 o 
  11  14   9        0.00       -0.72      0.72 o 
  12  14   9        8.58        4.48      1.33 o 
  -2  15   9        1.84        3.00      1.00 o 
  -1  15   9       11.22       14.05      0.98 o 
   0  15   9        0.12        1.29      1.30 o 
   1  15   9        5.81        8.57      0.99 o 
   2  15   9       56.81       62.08      4.87 o 
   3  15   9        7.48       10.16      1.89 o 
   4  15   9       33.52       39.27      3.75 o 
   5  15   9       11.76       14.49      1.50 o 
   6  15   9        7.00        7.94      2.69 o 
   7  15   9       67.72       80.14      5.08 o 
   8  15   9        9.70       13.12      3.46 o 
   9  15   9       38.35       39.06      2.26 o 
  10  15   9        5.64        4.75      1.11 o 
   0  16   9        5.32        1.49      1.02 o 
   1  16   9        4.32        5.27      1.82 o 
   2  16   9       17.69       19.15      1.45 o 
   3  16   9       18.96       22.33      1.47 o 
   4  16   9       11.42       16.15      1.56 o 
   5  16   9        4.86        7.18      2.97 o 
   6  16   9        0.01        0.43      0.99 o 
   7  16   9        6.18        6.21      1.06 o 
   8  16   9       52.50       48.49      2.90 o 
  -7  -8  10       10.43        7.24      1.01 o 
  -6  -8  10        0.27        0.35      0.79 o 
  -5  -8  10        3.36        3.05      1.21 o 
  -4  -8  10        3.97        3.83      1.30 o 
  -3  -8  10       10.11        7.29      1.46 o 
  -2  -8  10        1.70        1.70      0.90 o 
  -1  -8  10        9.14        7.16      0.90 o 
   0  -8  10        4.47        3.07      1.00 o 
   1  -8  10        3.19        3.67      1.50 o 
  -8  -7  10       17.23       11.46      1.50 o 
  -7  -7  10        4.37        5.63      1.33 o 
  -6  -7  10       12.69       10.33      1.11 o 
  -5  -7  10        2.74        1.43      0.83 o 
  -4  -7  10       14.23       11.69      1.39 o 
  -2  -7  10        4.67        2.19      0.74 o 
  -1  -7  10       14.59       14.15      1.16 o 
   0  -7  10        0.98       -0.93      0.93 o 
   1  -7  10        0.03       -0.44      0.72 o 
   2  -7  10        3.41        4.26      0.97 o 
   3  -7  10        0.12        0.05      0.93 o 
  -9  -6  10        1.69        1.78      0.79 o 
  -8  -6  10        2.57        2.23      0.73 o 
  -7  -6  10        8.11        8.54      1.00 o 
  -6  -6  10       88.96       88.97      9.42 o 
  -5  -6  10       10.58        9.23      1.93 o 
  -4  -6  10        7.45        8.89      0.79 o 
  -3  -6  10       12.29       13.01      1.43 o 
  -2  -6  10       86.73       94.27      2.81 o 
  -1  -6  10       27.15       29.07      1.35 o 
   0  -6  10       37.90       39.80      1.77 o 
   1  -6  10       12.78       13.08      1.08 o 
   2  -6  10        0.81        0.05      0.75 o 
   3  -6  10        0.04        0.79      0.76 o 
   4  -6  10        0.21        0.21      0.95 o 
   5  -6  10        3.32        4.65      1.21 o 
 -10  -5  10        1.41        0.42      0.81 o 
  -9  -5  10        0.21       -0.34      0.93 o 
  -8  -5  10       32.49       30.01      5.88 o 
  -7  -5  10        6.62        8.06      1.16 o 
  -6  -5  10        4.04        3.20      1.15 o 
  -5  -5  10        0.33       -0.16      0.58 o 
  -4  -5  10       24.33       25.51      2.49 o 
  -3  -5  10       18.93       19.60      1.20 o 
  -2  -5  10       73.37       77.14      2.37 o 
  -1  -5  10        4.62        5.20      0.75 o 
   0  -5  10       96.43      102.90      3.13 o 
   1  -5  10        3.09        2.70      0.73 o 
   2  -5  10       29.94       31.68      1.47 o 
   3  -5  10       32.67       34.68      1.42 o 
   4  -5  10        0.41       -0.56      0.89 o 
   5  -5  10        2.39        3.63      1.12 o 
   6  -5  10        4.00        3.63      1.64 o 
 -11  -4  10        7.50        3.83      1.08 o 
 -10  -4  10        0.02        1.13      0.96 o 
  -9  -4  10       12.55       10.85      1.34 o 
  -8  -4  10        6.46        7.00      0.91 o 
  -7  -4  10        9.66        8.56      1.95 o 
  -6  -4  10        2.29        1.96      0.93 o 
  -5  -4  10        1.61        2.30      0.63 o 
  -4  -4  10        6.80        8.07      1.51 o 
  -3  -4  10       43.18       47.17      1.99 o 
  -2  -4  10       35.30       37.92      1.39 o 
  -1  -4  10      104.94      107.95      2.81 o 
   0  -4  10       34.66       35.13      1.43 o 
   1  -4  10       55.91       60.00      2.02 o 
   2  -4  10       14.11       13.68      0.75 o 
   3  -4  10       20.08       19.05      0.88 o 
   4  -4  10       29.74       29.02      1.14 o 
   5  -4  10       31.02       31.89      1.20 o 
   6  -4  10        2.95        3.52      0.92 o 
   7  -4  10        3.87        2.52      0.93 o 
 -11  -3  10        0.77        0.37      0.74 o 
 -10  -3  10       10.31       10.16      1.03 o 
  -9  -3  10        0.30       -0.45      0.71 o 
  -8  -3  10        4.86        6.16      0.82 o 
  -7  -3  10       26.48       27.86      1.22 o 
  -6  -3  10        2.39        3.15      1.15 o 
  -5  -3  10        9.66        8.11      1.68 o 
  -4  -3  10        4.71        3.25      0.54 o 
  -3  -3  10       62.54       60.38      2.25 o 
  -2  -3  10        0.11        1.36      1.94 o 
  -1  -3  10       51.91       46.69      6.86 o 
   0  -3  10        0.45        0.76      1.78 o 
   1  -3  10       28.74       32.02      6.97 o 
   2  -3  10       16.77       17.44      0.85 o 
   3  -3  10       12.78       14.48      0.73 o 
   4  -3  10       22.85       26.18      0.99 o 
   5  -3  10       20.25       19.09      0.93 o 
   6  -3  10        2.86        2.87      0.62 o 
   7  -3  10       15.13       14.74      0.96 o 
   8  -3  10        2.43        3.27      1.13 o 
 -12  -2  10       26.41       18.55      1.50 o 
 -11  -2  10        1.64        1.19      1.00 o 
 -10  -2  10        0.94        1.55      0.87 o 
  -9  -2  10       90.08       89.45     11.10 o 
  -8  -2  10       21.08       20.68      1.05 o 
  -7  -2  10       57.76       57.98      2.40 o 
  -6  -2  10       41.29       37.22      1.36 o 
  -5  -2  10        2.34        2.61      0.79 o 
  -4  -2  10        2.99        4.98      0.64 o 
  -3  -2  10       46.58       44.17      1.73 o 
  -2  -2  10        2.90        1.84      0.44 o 
  -1  -2  10        8.77        8.11      0.60 o 
   0  -2  10        3.57        2.82      1.47 o 
   1  -2  10       19.46       19.24      0.75 o 
   2  -2  10       23.57       24.97      2.30 o 
   3  -2  10        3.49        3.41      1.04 o 
   4  -2  10        1.89        1.47      0.58 o 
   5  -2  10       20.00       23.26      1.02 o 
   6  -2  10       15.81       17.24      0.84 o 
   7  -2  10        5.29        6.83      0.71 o 
   8  -2  10       10.36        9.77      0.90 o 
   9  -2  10       24.45       18.09      1.31 o 
 -12  -1  10       22.24       13.76      1.32 o 
 -11  -1  10        6.45        5.00      0.73 o 
 -10  -1  10       12.74       12.42      3.02 o 
  -9  -1  10        0.87       -0.11      0.72 o 
  -8  -1  10      218.13      213.66     10.96 o 
  -7  -1  10        1.60        2.37      1.03 o 
  -6  -1  10       44.78       41.77      1.35 o 
  -5  -1  10        1.55        1.57      0.49 o 
  -4  -1  10       60.85       56.20      1.53 o 
  -3  -1  10       11.83       16.17      0.66 o 
  -2  -1  10       17.08       20.81      0.70 o 
  -1  -1  10       51.08       56.68      1.60 o 
   0  -1  10      157.67      150.10      2.65 o 
   1  -1  10        1.07        0.60      2.46 o 
   2  -1  10       15.32       15.26      0.79 o 
   3  -1  10        0.01       -0.09      0.64 o 
   4  -1  10       12.74       12.81      2.49 o 
   5  -1  10        0.28        0.30      0.60 o 
   6  -1  10       19.11       18.80      0.80 o 
   7  -1  10       21.05       21.48      0.94 o 
   8  -1  10       29.95       31.46      1.19 o 
   9  -1  10        0.43       -0.44      0.67 o 
  10  -1  10       35.03       28.97      1.77 o 
 -12   0  10        0.90       -0.09      1.04 o 
 -11   0  10       26.90       28.24      2.89 o 
 -10   0  10       13.10       12.67      1.64 o 
  -9   0  10       36.07       35.69      2.68 o 
  -8   0  10       10.61        8.36      0.73 o 
  -7   0  10      251.38      261.73      9.24 o 
  -6   0  10       80.46       76.89      2.08 o 
  -5   0  10        0.81        0.63      0.59 o 
  -4   0  10       56.46       48.09      1.24 o 
  -3   0  10       28.52       22.52      0.47 o 
  -2   0  10       55.47       57.05      2.77 o 
  -1   0  10        2.74        1.47      0.14 o 
   0   0  10        6.64        3.74      0.28 o 
   1   0  10      100.47      106.16      3.49 o 
   2   0  10       13.27       15.16      0.58 o 
   3   0  10       31.89       29.55      1.36 o 
   4   0  10        2.45        3.14      0.87 o 
   5   0  10       82.76       84.82      7.70 o 
   6   0  10       19.57       18.38      0.83 o 
   7   0  10        0.77        0.28      0.56 o 
   8   0  10        0.14        0.07      0.70 o 
   9   0  10       11.21       11.27      1.04 o 
  10   0  10        5.37        4.40      0.81 o 
  11   0  10        1.16        0.86      0.88 o 
 -12   1  10        3.72        3.47      1.26 o 
 -11   1  10       10.97       11.30      1.66 o 
 -10   1  10        3.22        3.47      1.63 o 
  -9   1  10        0.55        1.43      1.49 o 
  -8   1  10       18.71       19.26      0.93 o 
  -7   1  10        0.49       -0.11      0.47 o 
  -6   1  10        0.00       -0.13      0.80 o 
  -5   1  10        3.14        2.88      0.31 o 
  -4   1  10        9.09        6.79      2.20 o 
  -3   1  10        1.91        3.12      1.54 o 
  -2   1  10       17.53        8.04      0.67 o 
  -1   1  10      284.49      245.69      6.20 o 
   0   1  10        0.01       -0.32      0.81 o 
   1   1  10        9.35       11.24      2.17 o 
   2   1  10      152.25      144.58      2.53 o 
   3   1  10        0.35        0.05      0.79 o 
   4   1  10        0.54        1.76      0.44 o 
   5   1  10       80.70       78.38      7.96 o 
   6   1  10       28.47       28.16      2.80 o 
   7   1  10        2.39        1.93      0.70 o 
   8   1  10       24.13       27.43      1.16 o 
   9   1  10        3.97        3.72      0.84 o 
  10   1  10       14.69       14.77      1.04 o 
  11   1  10        6.41        4.58      0.89 o 
 -12   2  10       10.54        8.83      1.35 o 
 -11   2  10        5.73        7.38      1.87 o 
 -10   2  10        1.67        0.81      0.81 o 
  -9   2  10        3.10        3.40      0.71 o 
  -8   2  10        0.07        0.84      0.60 o 
  -7   2  10       13.99       13.26      2.06 o 
  -6   2  10       32.27       27.57      0.96 o 
  -5   2  10        0.14        0.31      0.82 o 
  -4   2  10        1.79        3.02      3.52 o 
  -3   2  10      129.76      140.04      7.66 o 
  -2   2  10       57.81       50.42      1.55 o 
  -1   2  10        2.68        3.12      0.63 o 
   0   2  10       34.11       23.21      1.59 o 
   1   2  10        0.01        1.43      0.54 o 
   2   2  10        1.10        1.05      0.13 o 
   3   2  10       73.08       74.88      1.18 o 
   4   2  10       14.39       11.75      0.38 o 
   5   2  10        0.40        0.05      0.28 o 
   6   2  10      324.34      334.06      8.55 o 
   7   2  10       84.81       88.47      2.00 o 
   8   2  10       47.49       47.17      1.39 o 
   9   2  10        2.25        2.14      0.76 o 
  10   2  10       21.01       19.47      1.06 o 
  11   2  10        4.47        4.75      0.84 o 
  12   2  10        6.66        5.63      1.03 o 
 -12   3  10       11.46        9.06      1.31 o 
 -11   3  10        4.08        4.27      0.90 o 
 -10   3  10        0.69        0.91      0.65 o 
  -9   3  10       12.81       11.88      0.93 o 
  -8   3  10        0.01        0.21      0.59 o 
  -7   3  10       19.05       17.05      0.82 o 
  -6   3  10       22.51       21.71      0.88 o 
  -5   3  10       22.67       21.41      0.76 o 
  -4   3  10        1.90        2.59      3.98 o 
  -3   3  10       69.80       57.91      3.51 o 
  -2   3  10      170.46      140.23      8.41 o 
  -1   3  10       15.48       16.60      1.42 o 
   0   3  10        7.55        5.43      0.58 o 
   1   3  10       20.07       15.18      4.74 o 
   2   3  10       80.94       76.97      1.50 o 
   3   3  10       30.40       21.42      0.47 o 
   4   3  10       14.29       14.52      1.08 o 
   5   3  10        1.56        1.99      0.23 o 
   6   3  10      123.43      119.96      2.84 o 
   7   3  10      266.96      259.10     21.08 o 
   8   3  10        0.03       -0.63      0.65 o 
   9   3  10      215.15      226.29      4.79 o 
  10   3  10       17.08       17.97      1.06 o 
  11   3  10       13.87       12.50      0.95 o 
  12   3  10        0.69       -0.28      0.79 o 
 -12   4  10       29.16       21.62      1.70 o 
 -11   4  10        8.47        7.39      0.99 o 
 -10   4  10       94.64       96.02      8.37 o 
  -9   4  10        1.75        2.13      0.82 o 
  -8   4  10       19.28       18.43      1.03 o 
  -7   4  10       34.89       34.55      1.23 o 
  -6   4  10        3.46        2.87      1.02 o 
  -5   4  10        0.25        0.79      0.30 o 
  -4   4  10        6.94        5.53      0.20 o 
  -3   4  10      241.24      237.80      5.25 o 
  -2   4  10       55.19       52.84      1.66 o 
  -1   4  10       61.87       58.61      1.24 o 
   0   4  10       42.68       40.68      0.93 o 
   1   4  10      191.66      166.61      5.04 o 
   2   4  10       57.42       57.00      1.21 o 
   3   4  10       27.69       27.27      0.90 o 
   4   4  10        9.41        9.16      0.39 o 
   5   4  10       26.89       23.40      0.52 o 
   6   4  10        0.08        0.12      0.30 o 
   7   4  10       89.44       88.56      1.67 o 
   8   4  10       63.90       64.34      1.47 o 
   9   4  10       89.55       92.13      1.95 o 
  10   4  10        0.01        0.56      0.77 o 
  11   4  10       51.08       51.57      1.52 o 
  12   4  10       15.24       15.49      1.18 o 
 -12   5  10        0.53        0.84      1.26 o 
 -11   5  10       10.60        8.01      1.92 o 
 -10   5  10      104.80      111.63     12.43 o 
  -9   5  10       22.11       24.18      1.21 o 
  -8   5  10       33.09       31.72      1.30 o 
  -7   5  10       47.15       48.22      1.64 o 
  -6   5  10       17.03       12.99      0.74 o 
  -5   5  10       83.85       81.95      1.95 o 
  -4   5  10       14.30       12.75      0.61 o 
  -3   5  10       60.68       52.14      1.60 o 
  -2   5  10       13.47       13.11      0.74 o 
  -1   5  10       15.92       17.06      0.70 o 
   0   5  10       40.92       38.65      0.93 o 
   1   5  10       29.73       26.93      0.65 o 
   2   5  10      163.40      172.96      2.93 o 
   3   5  10      210.70      198.28      2.49 o 
   4   5  10        6.47        5.44      0.63 o 
   5   5  10        0.43        0.02      0.22 o 
   6   5  10       52.75       48.64      1.38 o 
   7   5  10        1.11        0.69      0.32 o 
   8   5  10       92.89       93.62      1.87 o 
   9   5  10        6.47        6.81      0.60 o 
  10   5  10       13.85       14.04      0.80 o 
  11   5  10       39.20       44.11      1.60 o 
  12   5  10       87.46       92.41      2.88 o 
  13   5  10       29.13       24.15      2.09 o 
 -11   6  10        0.45       -0.86      1.28 o 
 -10   6  10        2.13        1.88      0.78 o 
  -9   6  10        6.50        7.61      0.83 o 
  -8   6  10       16.56       16.29      1.12 o 
  -7   6  10      111.79      121.01      3.11 o 
  -6   6  10       29.41       30.88      1.02 o 
  -5   6  10       41.71       34.14      1.12 o 
  -4   6  10       16.17       16.23      0.66 o 
  -3   6  10       87.44       82.68      3.23 o 
  -2   6  10      235.46      238.82      4.31 o 
  -1   6  10      135.33      123.61      3.28 o 
   0   6  10       27.92       24.84      0.61 o 
   1   6  10      137.74      131.77      2.07 o 
   2   6  10       65.16       66.03      1.57 o 
   3   6  10       59.37       55.50      0.88 o 
   4   6  10        7.61        5.84      0.26 o 
   5   6  10       26.44       25.99      0.55 o 
   6   6  10       30.97       28.14      0.74 o 
   7   6  10       88.10       87.25      1.43 o 
   8   6  10        0.18        0.60      0.49 o 
   9   6  10        0.74        0.74      0.58 o 
  10   6  10        1.84        2.07      0.54 o 
  11   6  10       14.50       15.15      0.90 o 
  12   6  10        9.48        8.04      0.85 o 
  13   6  10        2.59        2.70      1.11 o 
 -11   7  10        9.70        6.34      1.46 o 
 -10   7  10        0.00        0.74      0.82 o 
  -9   7  10        0.03       -0.34      0.77 o 
  -8   7  10        3.47        5.28      0.91 o 
  -7   7  10       45.48       45.33      1.83 o 
  -6   7  10       15.82       16.39      0.92 o 
  -5   7  10       17.25       15.20      0.89 o 
  -4   7  10        7.03        4.26      0.43 o 
  -3   7  10        8.05        9.16      1.48 o 
  -2   7  10        4.11        3.25      0.34 o 
  -1   7  10      609.67      575.16     12.84 o 
   0   7  10      363.56      356.34      4.25 o 
   1   7  10      714.51      702.95      8.31 o 
   2   7  10      735.94      711.87      8.46 o 
   3   7  10       22.63       19.19      0.59 o 
   4   7  10       27.76       18.16      0.64 o 
   5   7  10       13.15       12.59      0.40 o 
   6   7  10        0.09        0.76      0.28 o 
   7   7  10       12.15       10.98      1.09 o 
   8   7  10        9.68       10.89      0.60 o 
   9   7  10        8.54        9.17      0.61 o 
  10   7  10       27.41       27.08      0.95 o 
  11   7  10       20.72       22.66      1.01 o 
  12   7  10        0.05        0.81      0.83 o 
  13   7  10       15.14       19.47      1.45 o 
 -10   8  10       16.27       14.59      3.55 o 
  -9   8  10        6.16        6.38      0.80 o 
  -8   8  10       27.57       28.94      3.10 o 
  -7   8  10       19.41       18.50      0.99 o 
  -6   8  10        8.47        8.62      1.31 o 
  -5   8  10        0.31        0.77      0.47 o 
  -4   8  10        0.09        0.70      0.66 o 
  -3   8  10        1.64        1.01      0.41 o 
  -2   8  10        0.00        0.30      0.50 o 
  -1   8  10       29.83       28.05      1.07 o 
   0   8  10      264.46      258.54      4.97 o 
   1   8  10        9.61        8.82      0.34 o 
   2   8  10      128.28      105.88      1.40 o 
   3   8  10      367.02      365.63      4.24 o 
   4   8  10      168.38      172.20      2.15 o 
   5   8  10      159.11      149.67      1.96 o 
   6   8  10       12.58        9.48      0.36 o 
   7   8  10       51.58       53.84      0.97 o 
   8   8  10       56.36       53.09      2.78 o 
   9   8  10       34.94       35.19      0.97 o 
  10   8  10        7.05        7.82      0.62 o 
  11   8  10       52.79       52.20      1.39 o 
  12   8  10       14.66       15.49      1.10 o 
  13   8  10        1.36        1.78      0.95 o 
 -10   9  10        5.43        5.36      1.30 o 
  -9   9  10        0.02        0.07      0.73 o 
  -8   9  10        9.67       11.13      1.03 o 
  -7   9  10       82.25       88.92      5.60 o 
  -6   9  10        0.06        0.36      0.78 o 
  -5   9  10       11.69       12.81      1.37 o 
  -4   9  10       39.54       41.77      1.37 o 
  -3   9  10        7.09        7.23      0.52 o 
  -2   9  10       49.58       49.69      1.60 o 
  -1   9  10      210.39      212.53      3.78 o 
   0   9  10        1.35        0.81      0.25 o 
   1   9  10      272.40      271.93      3.71 o 
   2   9  10       18.54       18.61      0.44 o 
   3   9  10       26.99       28.39      0.59 o 
   4   9  10       12.85       11.64      0.39 o 
   5   9  10       40.49       39.07      0.94 o 
   6   9  10      123.97      107.98      2.65 o 
   7   9  10       29.12       30.19      0.92 o 
   8   9  10       25.84       24.97      1.26 o 
   9   9  10       72.73       84.06      3.07 o 
  10   9  10        0.94        1.28      0.53 o 
  11   9  10       14.54       14.01      0.83 o 
  12   9  10       68.79       69.46      2.17 o 
  13   9  10        0.54        0.54      1.19 o 
  -9  10  10       21.57       16.84      2.34 o 
  -8  10  10       50.20       51.27      2.98 o 
  -7  10  10      146.28      156.49      6.12 o 
  -6  10  10       10.14       14.15      0.88 o 
  -5  10  10       45.55       51.66      1.87 o 
  -4  10  10        0.08       -0.03      0.73 o 
  -3  10  10       13.79       14.74      0.62 o 
  -2  10  10       42.82       48.32      4.06 o 
  -1  10  10        4.79        4.03      0.42 o 
   0  10  10        5.62        8.71      0.39 o 
   1  10  10        0.18        0.69      0.48 o 
   2  10  10       29.47       31.87      0.74 o 
   3  10  10        0.00        0.66      0.32 o 
   4  10  10        4.31        4.18      0.29 o 
   5  10  10       14.62       16.62      2.28 o 
   6  10  10       10.74       11.19      0.43 o 
   7  10  10        2.66        1.30      0.33 o 
   8  10  10        5.62        7.44      0.52 o 
   9  10  10        1.21        1.20      1.05 o 
  10  10  10       14.07       18.14      0.99 o 
  11  10  10        7.41       10.13      0.80 o 
  12  10  10       82.06       98.44      3.83 o 
  13  10  10        5.19        4.20      1.33 o 
  -8  11  10       29.96       25.26      2.33 o 
  -7  11  10      251.04      257.19      7.04 o 
  -6  11  10      159.39      172.40      8.17 o 
  -5  11  10       31.89       29.96      2.68 o 
  -4  11  10        3.78        3.40      0.59 o 
  -3  11  10       12.91       13.36      0.70 o 
  -2  11  10       36.37       42.80      1.16 o 
  -1  11  10        1.72        2.47      0.68 o 
   0  11  10        0.53        0.43      0.52 o 
   1  11  10        1.88        1.96      0.68 o 
   2  11  10        3.27        1.82      0.41 o 
   3  11  10       54.14       59.02      1.94 o 
   4  11  10       16.87       11.81      0.59 o 
   5  11  10       18.70       17.51      1.01 o 
   6  11  10        5.25        7.32      0.61 o 
   7  11  10        9.14       12.18      1.19 o 
   8  11  10       23.46       24.99      1.99 o 
   9  11  10        1.32        2.23      0.58 o 
  10  11  10       15.71       16.38      0.83 o 
  11  11  10       80.22       88.83      2.27 o 
  12  11  10        3.70        4.63      0.73 o 
  -7  12  10        2.11        4.26      1.65 o 
  -6  12  10       34.00       29.32      1.66 o 
  -5  12  10       68.65       71.29      6.44 o 
  -4  12  10      177.70      185.56      8.01 o 
  -3  12  10        9.14       10.65      1.29 o 
  -2  12  10        1.73        2.44      0.59 o 
  -1  12  10        0.98        2.27      1.09 o 
   0  12  10       41.89       45.20      2.19 o 
   1  12  10        9.03        6.42      0.63 o 
   2  12  10        9.84       12.51      0.59 o 
   3  12  10        3.52        5.96      0.59 o 
   4  12  10        6.28        6.13      0.51 o 
   5  12  10        8.93       12.16      0.65 o 
   6  12  10        3.37        3.63      0.54 o 
   7  12  10       34.95       39.28      3.51 o 
   8  12  10        8.19       11.75      2.19 o 
   9  12  10        1.19        2.67      1.73 o 
  10  12  10        0.38        0.79      0.65 o 
  11  12  10       21.15       24.29      1.19 o 
  12  12  10        4.31        3.85      0.98 o 
  -6  13  10        2.93        3.27      1.55 o 
  -5  13  10       12.95       11.11      1.35 o 
  -4  13  10        4.81        5.02      1.24 o 
  -3  13  10       48.21       54.14      1.86 o 
  -2  13  10       11.22       12.20      0.92 o 
  -1  13  10       29.78       33.40      2.06 o 
   0  13  10       39.63       43.75      1.39 o 
   1  13  10        2.73        3.68      1.44 o 
   2  13  10       38.55       39.46      1.71 o 
   3  13  10      131.62      133.90     10.21 o 
   4  13  10       52.53       60.41      1.70 o 
   5  13  10        0.56        1.07      0.67 o 
   6  13  10        6.40        6.03      1.17 o 
   7  13  10        2.56        3.29      0.68 o 
   8  13  10        0.63        1.65      0.67 o 
   9  13  10        0.08        0.76      0.65 o 
  10  13  10        4.07        3.94      0.75 o 
  11  13  10       47.76       47.63      1.93 o 
  12  13  10        9.57        5.98      0.85 o 
  -4  14  10        0.01       -0.17      1.40 o 
  -3  14  10       18.98       16.97      2.48 o 
  -2  14  10        3.08        3.29      0.74 o 
  -1  14  10        0.34        0.96      0.84 o 
   0  14  10       31.67       35.36      3.32 o 
   1  14  10        2.71        4.32      0.87 o 
   2  14  10        0.20        0.05      0.92 o 
   3  14  10       39.86       46.13      1.48 o 
   4  14  10       32.24       38.90      1.70 o 
   5  14  10        5.29        7.90      1.26 o 
   6  14  10       78.90       84.11      5.83 o 
   7  14  10       23.78       29.10      1.20 o 
   8  14  10       42.38       48.71      1.90 o 
   9  14  10        0.15        0.63      0.75 o 
  10  14  10        0.07        1.64      1.02 o 
  11  14  10        0.08       -0.57      0.71 o 
  -2  15  10        6.10        4.99      1.03 o 
  -1  15  10        1.06        0.67      1.12 o 
   0  15  10        6.70        5.19      0.73 o 
   1  15  10        3.05        3.81      0.80 o 
   2  15  10        4.28        4.55      0.95 o 
   3  15  10       33.32       38.56      2.87 o 
   4  15  10       11.02       11.46      2.44 o 
   5  15  10       49.61       59.14      1.77 o 
   6  15  10       20.47       27.50      3.14 o 
   7  15  10        3.09        3.86      1.61 o 
   8  15  10       34.93       36.00      5.24 o 
   9  15  10       58.61       58.50      2.55 o 
  10  15  10        7.04        6.90      1.02 o 
   0  16  10        1.89        1.90      1.16 o 
   1  16  10       23.51       19.86      2.36 o 
   2  16  10        3.04        1.63      0.77 o 
   3  16  10       29.02       34.38      4.89 o 
   4  16  10        2.64        2.40      2.45 o 
   5  16  10        1.82        2.07      2.91 o 
   6  16  10        4.91        5.49      1.19 o 
   7  16  10        0.25        0.39      1.07 o 
   8  16  10        1.56        0.20      0.56 o 
  -3  -7  11        0.02        0.37      1.09 o 
  -2  -7  11        2.12        1.10      0.86 o 
  -1  -7  11        1.13        0.63      0.72 o 
   0  -7  11        3.56        3.03      1.26 o 
   1  -7  11        0.87       -1.21      1.21 o 
  -6  -6  11        5.90        8.23      1.97 o 
  -5  -6  11       39.50       42.64      3.46 o 
  -4  -6  11        0.09        0.13      0.81 o 
  -3  -6  11        4.13        4.44      0.93 o 
  -2  -6  11       11.79       10.25      1.05 o 
  -1  -6  11       34.57       34.11      1.75 o 
   0  -6  11        9.11       10.16      0.98 o 
   1  -6  11       56.16       50.82      2.54 o 
   2  -6  11        4.61        0.60      0.93 o 
   3  -6  11       10.75        9.00      1.53 o 
  -7  -5  11        5.15        2.91      1.98 o 
  -6  -5  11        5.68        7.04      1.66 o 
  -5  -5  11        0.24        0.88      0.68 o 
  -4  -5  11        7.90        7.06      1.94 o 
  -3  -5  11       10.32       12.06      1.10 o 
  -2  -5  11        1.85        2.16      0.74 o 
  -1  -5  11       42.33       40.96      1.61 o 
   0  -5  11       27.70       22.98      1.20 o 
   1  -5  11       10.82       10.28      1.08 o 
   2  -5  11        3.79        2.44      0.93 o 
   3  -5  11        2.02        2.58      0.84 o 
   4  -5  11        0.00        1.44      1.09 o 
  -8  -4  11        6.63        5.81      2.09 o 
  -7  -4  11        0.14        0.93      1.41 o 
  -6  -4  11        0.32       -1.19      1.19 o 
  -5  -4  11        0.12        0.62      0.77 o 
  -4  -4  11       48.64       51.15      5.15 o 
  -3  -4  11        5.93        6.93      0.91 o 
  -2  -4  11        2.20        2.41      0.64 o 
  -1  -4  11        7.46        7.27      0.70 o 
   0  -4  11      178.75      183.37      5.09 o 
   1  -4  11        0.29        0.54      0.63 o 
   2  -4  11        1.09        0.58      0.65 o 
   3  -4  11        0.34        1.12      0.74 o 
   4  -4  11        4.36        3.54      0.65 o 
   5  -4  11        9.55        8.97      0.95 o 
   6  -4  11        0.13        2.09      1.35 o 
  -9  -3  11       21.98       18.22      2.22 o 
  -8  -3  11       17.74       18.14      2.18 o 
  -7  -3  11        7.18        6.34      1.36 o 
  -6  -3  11        2.01        1.44      1.27 o 
  -5  -3  11        8.48        8.35      0.90 o 
  -4  -3  11        0.67        1.03      0.54 o 
  -3  -3  11        1.84        2.63      0.58 o 
  -2  -3  11       40.21       43.41      1.53 o 
  -1  -3  11        4.62        7.93      0.71 o 
   0  -3  11       11.59        9.95      0.82 o 
   1  -3  11        5.89        7.24      0.67 o 
   2  -3  11        8.30       10.16      0.71 o 
   3  -3  11        4.52        5.79      0.77 o 
   4  -3  11        0.22       -0.58      0.58 o 
   5  -3  11        0.32        0.88      0.65 o 
   6  -3  11        0.00       -0.56      0.81 o 
   7  -3  11        2.01        1.98      1.02 o 
 -10  -2  11        0.90       -1.28      1.28 o 
  -9  -2  11       22.54       25.01      2.22 o 
  -8  -2  11       35.31       34.51      2.78 o 
  -7  -2  11       64.02       68.26      3.59 o 
  -6  -2  11        4.71        3.93     10.80 o 
  -5  -2  11        1.88        0.41      6.07 o 
  -4  -2  11        1.03        1.72      1.03 o 
  -3  -2  11        0.15       -0.33      0.33 o 
  -2  -2  11       16.52       16.53      0.82 o 
  -1  -2  11       14.07       15.11      0.75 o 
   0  -2  11       28.22       29.72      1.16 o 
   1  -2  11       19.49       20.85      6.06 o 
   2  -2  11        7.61        7.61      1.87 o 
   3  -2  11        6.97        8.51      0.67 o 
   4  -2  11        3.23        5.05      0.72 o 
   5  -2  11       46.42       51.85      1.53 o 
   6  -2  11        2.31        2.87      0.75 o 
   7  -2  11       11.56       13.22      0.95 o 
   8  -2  11        0.12       -0.88      0.88 o 
 -10  -1  11       18.85       22.48      2.74 o 
  -9  -1  11       17.96       19.69      1.97 o 
  -8  -1  11       12.11       13.54      1.67 o 
  -7  -1  11       25.39       27.38      2.32 o 
  -6  -1  11        5.92        6.78      2.86 o 
  -5  -1  11       20.10       22.72      4.90 o 
  -4  -1  11       13.16       13.27      3.48 o 
  -3  -1  11       85.35       88.56      3.72 o 
  -2  -1  11        0.04       -0.65      1.32 o 
  -1  -1  11        0.15       -0.05      0.28 o 
   0  -1  11        2.34        2.78      1.33 o 
   1  -1  11       10.87       10.01      2.27 o 
   2  -1  11        6.84       10.05      3.22 o 
   3  -1  11        0.10        0.91      1.23 o 
   4  -1  11        9.09        8.74      0.68 o 
   5  -1  11        6.40        5.29      0.60 o 
   6  -1  11        7.83        8.40      0.81 o 
   7  -1  11        3.38        4.86      0.77 o 
   8  -1  11        0.09        1.37      0.66 o 
   9  -1  11       83.86       80.75      3.12 o 
 -10   0  11       20.46       26.18      2.27 o 
  -9   0  11       11.91       11.76      1.65 o 
  -8   0  11      106.71      118.73      4.94 o 
  -7   0  11        0.31        2.09      1.12 o 
  -6   0  11        2.00        4.41      5.47 o 
  -5   0  11       16.42       14.34      8.32 o 
  -4   0  11       61.38       61.87     17.27 o 
  -3   0  11      124.10      118.01      4.61 o 
  -1   0  11        0.01       -0.49      0.88 o 
   0   0  11       26.96       29.44      0.84 o 
   1   0  11        4.53        5.38      1.21 o 
   2   0  11        6.92        6.42      0.53 o 
   3   0  11       47.93       49.62      1.41 o 
   4   0  11       15.56       16.62      4.46 o 
   5   0  11        9.84       10.47      0.72 o 
   6   0  11        0.76        0.00      0.23 o 
   7   0  11        7.73        7.91      0.90 o 
   8   0  11       31.96       33.33      1.28 o 
   9   0  11       17.21       16.45      1.17 o 
  10   0  11        0.01       -0.02      0.75 o 
 -10   1  11       29.67       39.31      3.21 o 
  -9   1  11       36.83       47.57      3.06 o 
  -8   1  11        2.59        3.81      1.19 o 
  -7   1  11        1.63        2.21      1.09 o 
  -6   1  11       39.50       41.86      2.46 o 
  -5   1  11       30.93       29.38      4.45 o 
  -4   1  11        1.28        2.75      2.93 o 
  -3   1  11        1.89        1.25      1.25 o 
  -2   1  11      110.36      115.67      5.08 o 
  -1   1  11      147.82      137.54      3.85 o 
   0   1  11       22.97       20.20      1.04 o 
   1   1  11        0.03        0.65      0.72 o 
   2   1  11      195.24      195.30      8.16 o 
   3   1  11        9.73       10.33      0.95 o 
   4   1  11        8.88        8.36      0.85 o 
   5   1  11        0.09       -1.74      5.34 o 
   6   1  11       19.49       18.88      0.92 o 
   7   1  11       48.35       45.46      1.37 o 
   8   1  11       11.93       12.33      0.88 o 
   9   1  11       38.43       40.47      1.47 o 
  10   1  11        1.38        0.67      0.84 o 
 -10   2  11       86.53       92.78      5.11 o 
  -9   2  11       26.64       31.73      2.83 o 
  -8   2  11        6.84        5.23      1.30 o 
  -7   2  11       61.04       73.46      3.47 o 
  -6   2  11       57.61       59.43      2.64 o 
  -5   2  11        9.01        8.32      2.35 o 
  -4   2  11        6.21        4.96      3.08 o 
  -3   2  11       26.73       32.61      1.93 o 
  -2   2  11        3.96        7.32      0.80 o 
  -1   2  11       54.33       46.81      1.60 o 
   0   2  11       48.15       41.40      1.37 o 
   1   2  11        7.13        8.04      0.82 o 
   2   2  11        4.33        7.70      0.49 o 
   3   2  11       26.24       27.02      1.83 o 
   4   2  11       13.18       13.91      3.09 o 
   5   2  11        0.00       -0.22      1.82 o 
   6   2  11        0.61        1.27      1.11 o 
   7   2  11       60.87       67.31      1.82 o 
   8   2  11      126.86      133.69      3.12 o 
   9   2  11        0.07        0.60      0.91 o 
  10   2  11        4.78        2.93      0.69 o 
  11   2  11        0.28       -0.23      1.00 o 
 -10   3  11        3.70        3.34      1.45 o 
  -9   3  11       25.40       24.22      2.69 o 
  -8   3  11        8.90        8.64      1.32 o 
  -7   3  11       14.59       15.19      1.50 o 
  -6   3  11       43.98       38.67      3.67 o 
  -5   3  11       15.11       17.54      6.45 o 
  -4   3  11      100.17       94.96      3.74 o 
  -3   3  11       85.29       81.71      3.23 o 
  -2   3  11        9.92        5.98      0.85 o 
  -1   3  11       12.37       11.40      0.63 o 
   0   3  11        0.39       -0.23      0.38 o 
   1   3  11       55.72       49.52      1.29 o 
   2   3  11       26.56       20.20      0.68 o 
   3   3  11        7.93        8.11      1.09 o 
   4   3  11        2.31        2.04      0.28 o 
   5   3  11        1.19        2.50      1.60 o 
   6   3  11      100.18      100.76      5.75 o 
   7   3  11        1.13       -0.12      0.58 o 
   8   3  11       50.85       56.10      1.66 o 
   9   3  11        6.04        6.76      0.80 o 
  10   3  11       17.84       15.83      0.92 o 
  11   3  11        0.43       -0.46      0.72 o 
  12   3  11       11.21       10.47      1.78 o 
 -10   4  11        1.42        1.56      1.40 o 
  -9   4  11        5.57        5.05      0.82 o 
  -8   4  11        9.45       10.66      0.79 o 
  -7   4  11        8.52        7.85      0.67 o 
  -6   4  11       50.91       45.71      2.54 o 
  -5   4  11        5.04        1.00      1.55 o 
  -4   4  11        7.52        5.92      5.26 o 
  -3   4  11        4.03        2.88      1.04 o 
  -2   4  11        1.43        1.26      0.56 o 
  -1   4  11       70.48       70.59      1.81 o 
   0   4  11        0.01       -0.45      0.45 o 
   1   4  11       27.82       24.49      0.91 o 
   2   4  11        9.31        8.14      0.85 o 
   3   4  11      113.38      101.95      1.54 o 
   4   4  11        5.42        5.12      0.33 o 
   5   4  11       32.87       34.03      0.93 o 
   6   4  11        0.16        0.70      0.49 o 
   7   4  11      163.88      162.58     20.19 o 
   8   4  11       22.14       22.80      1.01 o 
   9   4  11        0.70       -0.70      0.70 o 
  10   4  11       34.09       32.55      1.32 o 
  11   4  11        0.43        1.44      0.67 o 
  12   4  11       44.47       35.88      2.71 o 
 -10   5  11       22.97       23.59      2.44 o 
  -9   5  11       33.10       32.53      4.27 o 
  -8   5  11       15.60       16.79      1.10 o 
  -7   5  11       33.51       34.27      1.56 o 
  -6   5  11        0.43       -0.37      0.37 o 
  -5   5  11        0.36        0.25      0.27 o 
  -4   5  11       15.41       15.08      2.23 o 
  -3   5  11        8.40        7.46      0.74 o 
  -2   5  11       20.28       23.00      1.91 o 
  -1   5  11      400.52      380.13      7.44 o 
   0   5  11        5.65        4.74      0.45 o 
   1   5  11        0.21        0.05      0.70 o 
   2   5  11       11.38       12.38      0.58 o 
   3   5  11      150.68      142.02      1.89 o 
   4   5  11        5.04        5.34      0.35 o 
   5   5  11       42.19       43.55      1.33 o 
   6   5  11       61.25       61.55      4.28 o 
   7   5  11      103.52      103.75      5.56 o 
   8   5  11       46.73       47.97      1.20 o 
   9   5  11        9.79        9.71      0.69 o 
  10   5  11        7.38        7.27      0.75 o 
  11   5  11       19.93       18.18      0.99 o 
  12   5  11       67.81       63.03      2.38 o 
 -10   6  11        0.01       -0.12      1.68 o 
  -9   6  11        3.79        4.69      1.18 o 
  -8   6  11        0.40        0.64      0.92 o 
  -7   6  11        4.71        5.38      0.72 o 
  -6   6  11       15.87       19.84      2.37 o 
  -5   6  11       23.93       23.19      0.84 o 
  -4   6  11       18.74       17.37      1.99 o 
  -3   6  11       30.86       29.86      1.19 o 
  -2   6  11      103.39       92.59      2.56 o 
  -1   6  11      661.81      641.57     11.74 o 
   0   6  11      693.90      675.54      9.71 o 
   1   6  11       21.52       23.35      0.65 o 
   2   6  11        7.58        6.06      0.73 o 
   3   6  11        8.71        8.65      0.31 o 
   4   6  11        7.77        7.87      0.77 o 
   5   6  11       69.63       71.39      3.78 o 
   6   6  11        0.22        0.61      0.33 o 
   7   6  11       15.26       14.68      4.68 o 
   8   6  11        4.30        3.63      0.61 o 
   9   6  11        3.96        3.93      0.53 o 
  10   6  11        4.31        4.58      0.68 o 
  11   6  11       30.58       33.16      1.39 o 
  12   6  11        2.20        2.05      0.81 o 
 -10   7  11       15.87       10.53      2.52 o 
  -9   7  11       10.67       11.52      2.20 o 
  -8   7  11        2.78        1.57      0.74 o 
  -7   7  11       11.64       13.47      2.28 o 
  -6   7  11        2.25        3.19      1.00 o 
  -5   7  11        0.01        0.72      0.42 o 
  -4   7  11        8.71        7.84      0.48 o 
  -3   7  11       17.19       13.53      0.74 o 
  -2   7  11        3.82        2.83      0.23 o 
  -1   7  11       25.93       21.93      0.75 o 
   0   7  11      194.31      196.85      4.00 o 
   1   7  11      125.68      122.97      2.03 o 
   2   7  11      313.40      313.85      3.86 o 
   3   7  11      494.41      505.04      6.20 o 
   4   7  11       92.00       84.52      1.32 o 
   5   7  11      100.35       98.62      1.65 o 
   6   7  11        1.69        1.09      0.33 o 
   7   7  11       35.15       35.67      0.86 o 
   8   7  11       31.46       32.77      0.99 o 
   9   7  11        0.03        0.84      0.56 o 
  10   7  11        0.08        0.37      0.58 o 
  11   7  11        9.54       10.72      0.85 o 
  12   7  11        0.29        0.23      0.81 o 
  13   7  11       43.14       34.40      2.71 o 
 -10   8  11        1.74        0.54      1.28 o 
  -9   8  11       14.83       11.23      1.23 o 
  -8   8  11       43.45       49.92      1.90 o 
  -7   8  11       40.43       42.42      3.13 o 
  -6   8  11       23.15       24.78      0.85 o 
  -5   8  11       78.17       91.03      1.91 o 
  -4   8  11       14.90       14.38      0.88 o 
  -3   8  11        0.87        2.03      0.39 o 
  -2   8  11        6.86        8.07      0.47 o 
  -1   8  11        0.40        0.67      0.26 o 
   0   8  11        6.53        6.05      0.35 o 
   1   8  11        6.39        5.73      0.34 o 
   2   8  11       63.44       71.51      1.14 o 
   3   8  11        8.00        6.73      0.64 o 
   4   8  11       89.82       84.65      1.30 o 
   5   8  11      183.41      167.62      3.54 o 
   6   8  11        6.55        7.20      1.05 o 
   7   8  11        1.03        1.70      0.36 o 
   8   8  11       56.60       59.33      1.34 o 
   9   8  11       53.37       55.17      1.36 o 
  10   8  11        2.93        3.18      0.55 o 
  11   8  11        0.01        0.60      0.84 o 
  12   8  11        1.69        1.19      0.67 o 
  13   8  11        6.78        5.36      1.07 o 
  -9   9  11       99.77       78.70     11.29 o 
  -8   9  11       39.99       35.10      3.42 o 
  -7   9  11        0.45        0.71      0.74 o 
  -6   9  11       17.78       22.78      0.99 o 
  -5   9  11        1.80        1.72      0.48 o 
  -4   9  11        0.77        0.72      1.28 o 
  -3   9  11       29.28       28.30      0.85 o 
  -2   9  11       10.28        6.83      0.47 o 
  -1   9  11        2.17        3.41      0.38 o 
   0   9  11        4.61        5.88      0.81 o 
   1   9  11       62.09       63.74      1.16 o 
   2   9  11       59.76       60.11      1.13 o 
   3   9  11       68.98       69.85      1.27 o 
   4   9  11      447.00      455.10      6.42 o 
   5   9  11      232.64      227.10      3.84 o 
   6   9  11        2.15        2.99      0.36 o 
   7   9  11        1.80        1.04      0.76 o 
   8   9  11        7.20        7.04      0.44 o 
   9   9  11       31.31       34.79      1.02 o 
  10   9  11        1.36        1.70      0.55 o 
  11   9  11       13.53       14.59      0.77 o 
  12   9  11        0.06        1.65      0.74 o 
  13   9  11       27.39       23.92      1.70 o 
  -8  10  11      159.31      145.63      5.02 o 
  -7  10  11        0.42        1.10      0.72 o 
  -6  10  11       93.58       93.75      6.30 o 
  -5  10  11        1.80        1.08      0.57 o 
  -4  10  11        7.32        7.91      0.99 o 
  -3  10  11       15.56       18.60      0.70 o 
  -2  10  11        0.00        0.50      0.58 o 
  -1  10  11       16.12       17.08      0.65 o 
   0  10  11        1.42        2.01      1.69 o 
   1  10  11        8.93        9.98      0.54 o 
   2  10  11       24.41       27.67      0.80 o 
   3  10  11        0.03        0.06      0.38 o 
   4  10  11        4.18        4.81      0.52 o 
   5  10  11        0.16       -0.19      0.31 o 
   6  10  11      114.24      134.70      2.30 o 
   7  10  11        5.52        5.42      1.31 o 
   8  10  11       24.52       24.36      0.75 o 
   9  10  11       13.47       12.09      0.70 o 
  10  10  11       73.22       79.79      1.98 o 
  11  10  11        0.22        0.67      0.86 o 
  12  10  11       20.55       21.21      1.38 o 
  -8  11  11        8.87        5.45      1.13 o 
  -7  11  11       50.16       39.61      2.79 o 
  -6  11  11      147.48      164.60      5.64 o 
  -5  11  11      203.43      229.23     28.30 o 
  -4  11  11        2.06        4.01      0.67 o 
  -3  11  11        0.44       -0.63      2.16 o 
  -2  11  11      155.20      172.68      3.66 o 
  -1  11  11        3.05        1.54      0.75 o 
   0  11  11        0.67        1.56      0.75 o 
   1  11  11       20.91       24.83      2.66 o 
   2  11  11        6.34        5.24      0.93 o 
   3  11  11        5.22        5.82      0.52 o 
   4  11  11        0.61        0.47      0.46 o 
   5  11  11        1.62        2.26      0.54 o 
   6  11  11       26.10       30.17      0.95 o 
   7  11  11        6.93        6.72      0.61 o 
   8  11  11        1.67        1.26      0.52 o 
   9  11  11        6.95        6.98      1.03 o 
  10  11  11       19.20       24.01      1.09 o 
  11  11  11       10.36       12.70      1.03 o 
  12  11  11        6.84        6.27      1.11 o 
  -7  12  11        4.93       -0.51      1.27 o 
  -6  12  11        9.02        6.07      1.36 o 
  -5  12  11        7.09        5.99      0.90 o 
  -4  12  11       46.08       47.87      2.22 o 
  -3  12  11      119.79      136.96      6.85 o 
  -2  12  11        2.93        1.97      0.80 o 
  -1  12  11        4.20        4.33      0.64 o 
   0  12  11       29.19       32.38      1.17 o 
   1  12  11       44.56       50.11      1.46 o 
   2  12  11       42.92       44.88      2.36 o 
   3  12  11       28.13       27.88      0.87 o 
   4  12  11        0.05        0.57      0.44 o 
   5  12  11        0.06       -0.26      1.52 o 
   6  12  11        5.46        7.39      0.63 o 
   7  12  11        6.41        6.27      0.55 o 
   8  12  11        5.98        4.36      0.89 o 
   9  12  11        0.25        0.21      0.58 o 
  10  12  11       11.40       12.09      0.90 o 
  11  12  11        0.93       -0.02      0.82 o 
  12  12  11        7.49        5.93      1.69 o 
  -6  13  11        3.98        6.98      1.60 o 
  -5  13  11        2.71        2.61      1.03 o 
  -4  13  11       72.90       79.80      3.27 o 
  -3  13  11       24.54       29.35      2.20 o 
  -2  13  11       25.81       25.60      1.77 o 
  -1  13  11        0.75        1.51      0.77 o 
   0  13  11       17.17       22.28      1.08 o 
   1  13  11       26.07       28.01      2.53 o 
   2  13  11        3.55        3.98      1.30 o 
   3  13  11      110.48      118.10      3.38 o 
   4  13  11       27.02       26.90      1.52 o 
   5  13  11       48.15       52.26      6.92 o 
   6  13  11       11.66       10.90      1.44 o 
   7  13  11        5.18        4.98      1.30 o 
   8  13  11       26.35       29.41      1.83 o 
   9  13  11        4.97        5.02      0.71 o 
  10  13  11       10.38       11.93      2.66 o 
  11  13  11        0.02       -0.05      0.73 o 
  -4  14  11        0.39        0.12      0.93 o 
  -3  14  11        4.01        3.17      1.43 o 
  -2  14  11       52.19       55.34      4.31 o 
  -1  14  11       10.74       10.73      2.95 o 
   0  14  11        9.04       13.06      2.22 o 
   1  14  11       18.90       19.68      1.01 o 
   2  14  11        9.45        9.27      0.92 o 
   3  14  11        3.78        2.97      0.84 o 
   4  14  11       29.65       37.11      1.35 o 
   5  14  11       31.75       36.63      2.64 o 
   6  14  11        6.16        5.61      0.77 o 
   7  14  11      103.98      119.65      2.91 o 
   8  14  11        4.53        3.34      0.99 o 
   9  14  11       18.12       19.62      0.97 o 
  10  14  11        0.29       -0.07      2.51 o 
  -2  15  11        0.29        0.35      0.93 o 
  -1  15  11       13.51       12.74      1.20 o 
   0  15  11       10.55        8.70      0.96 o 
   1  15  11        0.30        1.09      1.19 o 
   2  15  11        0.94        0.38      0.60 o 
   3  15  11        0.19       -0.67      0.67 o 
   4  15  11        1.17        0.84      0.71 o 
   5  15  11       22.33       21.86      1.23 o 
   6  15  11        2.30        1.10      0.77 o 
   7  15  11      111.46      114.89      4.77 o 
   8  15  11       33.47       31.91      1.79 o 
   9  15  11        0.08        0.09      1.01 o 
  10  15  11       58.92       56.47      3.26 o 
   0  16  11        0.32       -1.13      1.13 o 
   1  16  11        4.27        4.88      1.58 o 
   2  16  11        0.84        1.10      1.54 o 
   3  16  11        0.92        0.00      0.23 o 
   4  16  11       64.24       68.02      4.30 o 
   5  16  11        4.74        4.45      0.91 o 
   6  16  11        0.13        0.02      1.30 o 
   7  16  11       21.43       18.80      1.72 o 
   8  16  11        8.25        9.92      1.67 o 
  -4  -5  12        0.81        0.26      2.00 o 
  -2  -5  12        9.56        9.03      1.59 o 
  -1  -5  12        2.32        0.72      1.93 o 
   0  -5  12        3.99        3.24      1.96 o 
   1  -5  12       38.39       36.00      3.18 o 
   3  -5  12        0.02       -0.14      0.78 o 
  -6  -4  12        0.02       -1.78      1.78 o 
  -5  -4  12        1.58        1.90      1.46 o 
  -4  -4  12        6.65        3.18      1.39 o 
  -3  -4  12       18.08       28.04      2.30 o 
  -2  -4  12        0.43        0.32      1.39 o 
  -1  -4  12      119.99      135.25      5.72 o 
   0  -4  12        0.15       -0.05      1.36 o 
   1  -4  12       21.30       25.89      2.26 o 
   2  -4  12       19.17       16.69      1.10 o 
   3  -4  12        2.22        1.25      0.70 o 
   4  -4  12       10.76        7.64      1.33 o 
   5  -4  12        9.59        4.03      0.97 o 
  -8  -3  12        2.72        0.42      2.09 o 
  -7  -3  12        6.92       11.43      2.12 o 
  -6  -3  12        6.26        4.90      1.39 o 
  -5  -3  12        3.66        6.10      1.43 o 
  -4  -3  12        3.20        3.81      1.71 o 
  -3  -3  12        8.48        7.56      1.46 o 
  -2  -3  12        0.75        0.72      1.86 o 
  -1  -3  12        0.07        0.67      1.26 o 
   0  -3  12        1.13        1.72      1.37 o 
   1  -3  12       22.56       30.12      2.86 o 
   2  -3  12        1.72        2.44      0.69 o 
   3  -3  12        6.69        7.29      0.78 o 
   4  -3  12       11.30       11.43      0.91 o 
   5  -3  12       17.97       14.92      1.01 o 
   6  -3  12        0.00       -0.32      1.21 o 
  -8  -2  12      187.13      202.94      9.90 o 
  -7  -2  12       45.02       48.70      2.96 o 
  -6  -2  12        5.71        2.47      1.26 o 
  -5  -2  12        0.00       -1.66      1.66 o 
  -4  -2  12        5.04        4.28      1.32 o 
  -3  -2  12       28.46       29.54      1.84 o 
  -2  -2  12        5.74        9.71      1.41 o 
  -1  -2  12        9.38       15.98      1.77 o 
   0  -2  12        1.49        1.58      1.24 o 
   1  -2  12       12.06       12.43      0.78 o 
   2  -2  12        2.34        2.41      0.54 o 
   3  -2  12        3.14        2.70      0.63 o 
   4  -2  12       25.92       24.53      1.05 o 
   5  -2  12        4.38        4.16      0.77 o 
   6  -2  12       21.98       21.44      1.20 o 
   7  -2  12        0.11        0.46      0.70 o 
   8  -2  12        2.67        1.40      0.98 o 
  -9  -1  12        5.61        6.53      1.50 o 
  -8  -1  12       34.15       42.33      2.64 o 
  -7  -1  12       44.15       50.20      3.28 o 
  -6  -1  12       38.01       36.05      2.37 o 
  -5  -1  12        5.75        6.78      1.20 o 
  -4  -1  12        6.23        4.77      1.18 o 
  -3  -1  12        0.00       -0.02      1.01 o 
  -2  -1  12        5.28        5.63      1.21 o 
  -1  -1  12        5.15        2.37      1.11 o 
   0  -1  12        0.06        0.88      0.86 o 
   1  -1  12        8.05       10.13      1.04 o 
   2  -1  12        0.28       -0.07      0.44 o 
   3  -1  12        0.54       -0.05      0.59 o 
   4  -1  12       34.32       36.11      1.22 o 
   5  -1  12       30.06       29.86      1.21 o 
   6  -1  12        0.87       -0.05      0.66 o 
   7  -1  12        2.30        2.56      0.65 o 
   8  -1  12        2.74        2.87      1.03 o 
  -9   0  12        1.75        2.09      1.84 o 
  -8   0  12        0.76        1.12      1.30 o 
  -7   0  12       18.38       14.52      1.69 o 
  -6   0  12        7.26        3.13      1.84 o 
  -5   0  12        0.21        3.39      9.98 o 
  -4   0  12        0.02        1.89      1.44 o 
  -3   0  12       23.98       26.98      1.90 o 
  -2   0  12       21.63       23.38      4.03 o 
  -1   0  12       12.30       14.66      1.44 o 
   0   0  12       10.64       10.69      1.01 o 
   1   0  12        6.99        7.80      0.86 o 
   2   0  12       31.61       34.79      1.02 o 
   3   0  12       24.04       25.26      0.97 o 
   4   0  12       14.58       14.96      0.82 o 
   5   0  12        0.96        1.31      0.63 o 
   6   0  12        0.91        1.47      0.75 o 
   7   0  12       10.81       10.41      0.87 o 
   8   0  12        3.33        2.75      0.67 o 
   9   0  12        1.94        3.24      0.82 o 
  -9   1  12       18.69       20.16      2.08 o 
  -8   1  12        0.33        2.31      1.19 o 
  -7   1  12        0.07        4.18      1.68 o 
  -6   1  12        0.02        0.58      1.07 o 
  -5   1  12       48.58       54.24      2.98 o 
  -4   1  12        0.27       -0.96      0.96 o 
  -3   1  12        4.71        3.61      1.23 o 
  -2   1  12       17.40       17.65      1.82 o 
  -1   1  12        2.89        5.12      1.09 o 
   0   1  12       34.12       35.65      1.50 o 
   1   1  12       81.51       94.37      2.81 o 
   2   1  12       16.91       17.04      1.04 o 
   3   1  12       43.44       44.75      1.23 o 
   4   1  12        0.17        0.23      0.47 o 
   5   1  12        5.01        5.56      0.68 o 
   6   1  12       83.75       83.90      2.12 o 
   7   1  12        3.35        5.12      0.74 o 
   8   1  12        1.85        0.93      0.65 o 
   9   1  12        2.15        2.37      0.87 o 
  10   1  12        5.27        3.24      1.42 o 
 -10   2  12        1.56       -0.54      1.33 o 
  -9   2  12       36.20       39.31      3.02 o 
  -8   2  12        2.08        0.95      1.77 o 
  -7   2  12        3.29        4.30      1.32 o 
  -6   2  12      162.63      172.17      6.46 o 
  -5   2  12        0.01       -2.37      4.71 o 
  -4   2  12        5.19        4.06      0.99 o 
  -3   2  12       29.49       25.69      1.76 o 
  -2   2  12       70.57       69.63      3.06 o 
  -1   2  12       22.07       18.75      0.83 o 
   0   2  12        1.53        1.10      0.82 o 
   1   2  12        3.43        3.47      0.84 o 
   2   2  12      145.00      153.59      3.95 o 
   3   2  12       29.46       29.23      0.89 o 
   4   2  12       48.14       53.32      1.41 o 
   5   2  12       16.25       16.45      3.93 o 
   6   2  12        0.14        1.07      0.58 o 
   7   2  12      157.99      167.76      3.75 o 
   8   2  12       11.99       13.01      1.04 o 
   9   2  12       35.64       37.34      1.47 o 
  10   2  12        0.15       -0.84      0.91 o 
 -10   3  12      123.23      138.07      7.59 o 
  -9   3  12        2.24        4.28      1.92 o 
  -8   3  12        0.73        2.40      1.70 o 
  -7   3  12        2.81        1.56      1.05 o 
  -6   3  12        0.12       -0.39      1.11 o 
  -5   3  12        0.70       -2.25      7.66 o 
  -4   3  12      101.68      111.18      4.27 o 
  -3   3  12       33.89       32.83      1.99 o 
  -2   3  12        0.80        1.51      0.82 o 
  -1   3  12       84.27       90.79      2.25 o 
   0   3  12       37.52       33.11      1.06 o 
   1   3  12      125.44      119.91      3.27 o 
   2   3  12       93.11       91.86      2.08 o 
   3   3  12        0.22        0.21      0.36 o 
   4   3  12        1.17        1.43      0.39 o 
   5   3  12        2.11        2.64      1.09 o 
   6   3  12       24.68       24.43      2.47 o 
   7   3  12        9.54        9.47      0.83 o 
   8   3  12      102.58      109.26      2.62 o 
   9   3  12        1.07        0.95      0.63 o 
  10   3  12        2.80        3.27      0.84 o 
  11   3  12        1.35        1.28      1.07 o 
 -10   4  12       29.03       27.23      3.02 o 
  -9   4  12        3.97        8.18      2.01 o 
  -8   4  12       16.49       19.18      2.07 o 
  -7   4  12       93.02      110.97      5.08 o 
  -6   4  12       24.27       19.05      1.64 o 
  -5   4  12       48.87       49.58      2.47 o 
  -4   4  12        7.14        8.26      1.39 o 
  -3   4  12        3.82        3.27      0.89 o 
  -2   4  12        2.17        2.61      1.14 o 
  -1   4  12       76.99       79.71      1.64 o 
   0   4  12       48.11       45.49      3.01 o 
   1   4  12        7.43        5.47      0.68 o 
   2   4  12      122.87      122.52      2.28 o 
   3   4  12        0.49        0.09      0.40 o 
   4   4  12        2.37        1.41      0.35 o 
   5   4  12       33.08       32.59      5.80 o 
   6   4  12       25.41       23.53      4.22 o 
   7   4  12        6.58        7.40      0.71 o 
   8   4  12       57.07       57.56      1.61 o 
   9   4  12       17.91       19.52      1.02 o 
  10   4  12       13.21       11.86      0.93 o 
  11   4  12       24.94       22.66      1.88 o 
  -9   5  12        7.21        6.68      1.94 o 
  -8   5  12       21.65       23.35      1.91 o 
  -7   5  12       18.21       19.30      1.65 o 
  -6   5  12        3.64        5.01      1.12 o 
  -5   5  12      113.86      100.32     12.11 o 
  -4   5  12        6.51        7.06      1.36 o 
  -3   5  12       81.70       80.22      7.52 o 
  -2   5  12       48.71       50.00      1.66 o 
  -1   5  12        0.39        0.04      0.58 o 
   0   5  12      192.99      188.64      5.78 o 
   1   5  12       28.74       28.55      0.75 o 
   2   5  12        6.13        6.82      0.78 o 
   3   5  12       32.57       29.47      0.85 o 
   4   5  12       34.53       35.11      1.14 o 
   5   5  12        3.46        3.19      0.76 o 
   6   5  12        3.93        3.39      6.62 o 
   7   5  12       69.06       68.27     14.79 o 
   8   5  12        0.00        0.42      0.51 o 
   9   5  12       10.93        9.53      0.98 o 
  10   5  12       10.77       11.69      0.86 o 
  11   5  12        3.46        2.35      0.81 o 
  12   5  12        6.61        5.45      1.24 o 
  -9   6  12        3.31        5.81      1.37 o 
  -8   6  12       29.67       29.70      2.16 o 
  -7   6  12       27.28       38.29      2.69 o 
  -6   6  12        2.49        3.81      1.56 o 
  -5   6  12        0.07        0.46      1.21 o 
  -4   6  12       82.84       92.32      2.88 o 
  -3   6  12        0.10        0.90      0.80 o 
  -2   6  12       62.78       57.32      4.41 o 
  -1   6  12      209.75      206.29      4.09 o 
   0   6  12        5.38        5.63      0.53 o 
   1   6  12      142.57      146.05      2.44 o 
   2   6  12       75.05       77.56      1.37 o 
   3   6  12       10.89       11.47      0.48 o 
   4   6  12        3.44        2.87      0.28 o 
   5   6  12      100.34       99.11      2.86 o 
   6   6  12       27.84       26.76      4.89 o 
   7   6  12       52.85       56.25      1.37 o 
   8   6  12        2.46        3.05      0.56 o 
   9   6  12        0.73        0.88      0.63 o 
  10   6  12        0.25       -0.56      0.79 o 
  11   6  12        0.01       -0.51      0.72 o 
  12   6  12       30.56       21.35      2.10 o 
  -9   7  12        2.59        2.61      1.82 o 
  -8   7  12       11.72        8.15      1.43 o 
  -7   7  12        1.69        0.46      1.04 o 
  -6   7  12       12.10       13.61      1.85 o 
  -5   7  12       25.29       29.83      3.79 o 
  -4   7  12       35.60       36.76      4.15 o 
  -3   7  12       55.84       57.72      1.81 o 
  -2   7  12       20.66       19.14      1.26 o 
  -1   7  12       69.26       67.94      4.59 o 
   0   7  12       49.34       57.71      1.47 o 
   1   7  12      114.18      111.89      3.56 o 
   2   7  12      155.53      144.74      2.45 o 
   3   7  12       54.92       51.01      2.23 o 
   4   7  12        6.79        4.79      0.33 o 
   5   7  12       73.20       68.63      4.40 o 
   6   7  12        0.03       -0.28      0.28 o 
   7   7  12       30.07       33.89      6.32 o 
   8   7  12       52.41       54.03      1.35 o 
   9   7  12       17.07       20.29      0.87 o 
  10   7  12        1.61        2.53      0.72 o 
  11   7  12        0.06        0.05      0.68 o 
  12   7  12       13.03       11.04      1.19 o 
  -9   8  12       17.54       17.12      1.88 o 
  -8   8  12       20.17       26.09      1.67 o 
  -7   8  12        0.14       -0.65      0.84 o 
  -6   8  12        0.24        0.98      0.69 o 
  -5   8  12        2.54        2.65      1.33 o 
  -4   8  12       88.74       96.51      2.29 o 
  -3   8  12        0.85        0.96      0.60 o 
  -2   8  12       33.10       33.72      1.27 o 
  -1   8  12       40.96       38.32      3.07 o 
   0   8  12        2.72        3.07      1.37 o 
   1   8  12       74.98       77.32      3.13 o 
   2   8  12       57.10       55.69      1.40 o 
   3   8  12       37.34       37.09      1.84 o 
   4   8  12       12.74       10.14      0.45 o 
   5   8  12       44.26       45.49      0.97 o 
   6   8  12        1.45        0.36      0.34 o 
   7   8  12        0.42        1.00      0.56 o 
   8   8  12        0.02        0.23      0.47 o 
   9   8  12       15.70       17.85      0.81 o 
  10   8  12        1.10        1.51      0.53 o 
  11   8  12        0.07        0.74      0.72 o 
  12   8  12       35.66       31.25      1.67 o 
  -8   9  12      131.64      121.91      6.07 o 
  -7   9  12       57.88       61.05      2.49 o 
  -6   9  12        2.22        0.60      0.93 o 
  -5   9  12       53.52       61.32      3.00 o 
  -4   9  12       11.09       14.99      0.86 o 
  -3   9  12       59.75       69.29      1.93 o 
  -2   9  12        0.00        0.69      0.36 o 
  -1   9  12        8.53        7.86      0.39 o 
   0   9  12        3.14        3.11      0.35 o 
   1   9  12       57.57       53.26      2.60 o 
   2   9  12       26.92       26.78      0.79 o 
   3   9  12       22.85       20.83      0.59 o 
   4   9  12       30.35       32.36      1.57 o 
   5   9  12      136.38      146.45      5.26 o 
   6   9  12      115.44      111.31      6.08 o 
   7   9  12        4.11        5.26      0.88 o 
   8   9  12        4.75        5.20      0.51 o 
   9   9  12        0.31        0.90      0.51 o 
  10   9  12        7.02        9.41      0.71 o 
  11   9  12       11.49       13.43      0.99 o 
  12   9  12       18.22       14.37      1.57 o 
  -7  10  12      132.32      115.81      5.71 o 
  -6  10  12       29.12       32.44      1.70 o 
  -5  10  12        4.82        5.48      1.02 o 
  -4  10  12        0.01        0.60      0.48 o 
  -3  10  12       81.43       90.95      2.48 o 
  -2  10  12        3.44        2.54      0.41 o 
  -1  10  12       46.78       49.38      1.50 o 
   0  10  12       34.06       33.44      1.90 o 
   1  10  12       14.09       15.23      0.73 o 
   2  10  12        0.00        0.38      0.62 o 
   3  10  12       24.29       21.86      0.73 o 
   4  10  12       40.28       46.04      1.17 o 
   5  10  12        1.92        1.36      0.39 o 
   6  10  12       23.05       27.35      1.68 o 
   7  10  12       54.33       55.79      1.35 o 
   8  10  12        9.78        9.62      0.72 o 
   9  10  12        8.03        9.29      0.73 o 
  10  10  12       31.82       30.18      1.27 o 
  11  10  12       51.40       52.69      1.96 o 
  12  10  12        0.40       -1.17      1.42 o 
  -6  11  12       52.62       57.56      4.02 o 
  -5  11  12       52.59       55.09      7.14 o 
  -4  11  12       43.63       50.13      1.51 o 
  -3  11  12       16.44       20.03      3.00 o 
  -2  11  12        1.69        1.34      1.65 o 
  -1  11  12       41.84       41.78      5.55 o 
   0  11  12        1.60        1.20      1.45 o 
   1  11  12        3.52        3.54      0.47 o 
   2  11  12       16.46       19.90      1.68 o 
   3  11  12       13.87       12.24      0.57 o 
   4  11  12        0.53        0.52      0.54 o 
   5  11  12       11.04       10.79      0.66 o 
   6  11  12       94.63       95.24      2.01 o 
   7  11  12      227.77      236.86      4.22 o 
   8  11  12       20.46       20.44      1.54 o 
   9  11  12       10.93       13.33      0.99 o 
  10  11  12       21.42       22.38      1.10 o 
  11  11  12       13.67       15.22      0.94 o 
  12  11  12        0.12       -0.70      1.02 o 
  -5  12  12        7.44        5.77      1.18 o 
  -4  12  12       18.92       20.53      4.26 o 
  -3  12  12       50.36       46.66      1.71 o 
  -2  12  12       23.58       24.83      1.74 o 
  -1  12  12        2.69        4.22      0.75 o 
   0  12  12       14.73       17.20      0.88 o 
   1  12  12        0.20        0.36      0.53 o 
   2  12  12        5.26        6.05      0.82 o 
   3  12  12        4.68        5.25      0.77 o 
   4  12  12        5.06        6.45      2.25 o 
   5  12  12        0.55        0.30      0.52 o 
   6  12  12       15.25       15.86      0.96 o 
   7  12  12        7.63        6.99      0.60 o 
   8  12  12       18.16       18.31      1.51 o 
   9  12  12       78.84       79.36      2.15 o 
  10  12  12       36.81       36.17      1.51 o 
  11  12  12       51.27       48.57      1.81 o 
  -5  13  12        0.51        0.46      1.09 o 
  -4  13  12        0.10        1.04      1.23 o 
  -3  13  12      165.80      169.95     15.48 o 
  -2  13  12       82.92       89.40      6.15 o 
  -1  13  12       13.53       14.21      1.44 o 
   0  13  12        0.69        1.85      0.81 o 
   1  13  12        2.10        3.42      0.70 o 
   2  13  12        4.80        6.31      0.72 o 
   3  13  12       15.42       19.34      1.17 o 
   4  13  12        9.04       12.31      1.75 o 
   5  13  12        6.40        8.08      1.02 o 
   6  13  12       11.50       12.00      0.66 o 
   7  13  12       79.71       88.11      2.01 o 
   8  13  12       29.55       31.19      2.23 o 
   9  13  12        0.43        0.56      0.70 o 
  10  13  12        3.51        3.99      0.85 o 
  11  13  12       16.09       12.87      1.38 o 
  -4  14  12        1.02       -0.05      0.89 o 
  -3  14  12        0.57       -0.09      1.20 o 
  -2  14  12       18.06       15.22      1.32 o 
  -1  14  12       95.65      105.85      4.66 o 
   0  14  12       31.12       35.02      3.35 o 
   1  14  12       55.06       61.80      2.92 o 
   2  14  12        5.91        6.11      0.61 o 
   3  14  12       32.74       35.79      3.45 o 
   4  14  12        0.76        1.86      0.67 o 
   5  14  12        9.07       11.09      1.11 o 
   6  14  12       39.65       42.51      1.39 o 
   7  14  12        2.91        3.48      0.86 o 
   8  14  12       50.11       50.25      1.81 o 
   9  14  12       36.23       37.30      2.36 o 
  10  14  12       18.21       14.08      1.23 o 
  -2  15  12       39.27       29.91      2.37 o 
  -1  15  12       45.71       34.23      2.60 o 
   0  15  12        4.35        3.41      1.02 o 
   1  15  12        9.48        5.55      0.92 o 
   2  15  12        0.95        0.59      0.66 o 
   3  15  12        0.60        0.74      0.67 o 
   4  15  12        9.83        9.23      2.05 o 
   5  15  12        3.55        5.03      0.99 o 
   6  15  12        5.16        6.55      0.90 o 
   7  15  12        1.01        3.47      0.97 o 
   8  15  12        6.14        4.39      0.90 o 
   9  15  12       95.87       87.04      3.47 o 
   0  16  12        2.43        3.38      1.42 o 
   1  16  12        0.32        3.99      1.37 o 
   2  16  12       31.62       24.82      2.26 o 
   3  16  12       23.94       21.79      2.12 o 
   4  16  12        4.17        5.45      1.42 o 
   5  16  12       29.99       25.11      1.98 o 
   6  16  12        6.64        6.61      1.61 o 
   7  16  12        1.21        1.19      1.49 o 
  -1  -4  13        3.74        3.27      1.34 o 
  -5  -3  13        0.66       -1.81      1.81 o 
  -4  -3  13        1.93        4.88      1.32 o 
  -3  -3  13       20.24       21.44      2.10 o 
  -2  -3  13       17.20       20.25      2.17 o 
  -1  -3  13        6.91        7.29      1.82 o 
   0  -3  13        2.78        3.45      2.02 o 
   1  -3  13        5.17        7.11      2.16 o 
   2  -3  13        4.11        5.98      1.53 o 
   3  -3  13        0.73        1.21      1.60 o 
   4  -3  13        1.06       -1.53      1.53 o 
  -7  -2  13       95.86       97.58      6.48 o 
  -6  -2  13       51.05       55.31      3.51 o 
  -5  -2  13        0.81        4.42      1.48 o 
  -4  -2  13        9.51        8.32      1.61 o 
  -3  -2  13       12.70       13.61      1.57 o 
  -1  -2  13        2.86        1.96      1.42 o 
   0  -2  13        1.96        1.12      1.25 o 
   1  -2  13       31.88       34.11      2.25 o 
   2  -2  13        0.13       -1.02      1.02 o 
   3  -2  13        3.79        6.36      1.14 o 
   4  -2  13        6.56        7.99      1.23 o 
   5  -2  13        4.59        4.12      1.39 o 
  -7  -1  13       18.44       19.26      2.50 o 
  -6  -1  13       52.22       54.45      3.42 o 
  -5  -1  13       36.93       40.04      2.50 o 
  -4  -1  13       31.25       30.55      2.40 o 
  -3  -1  13        3.25        1.10      1.49 o 
  -2  -1  13       30.30       37.72      2.68 o 
  -1  -1  13        1.94        3.07      1.30 o 
   0  -1  13       23.90       30.87      2.57 o 
   1  -1  13       14.37       17.85      1.59 o 
   2  -1  13        2.04        3.13      1.04 o 
   3  -1  13        4.46        4.40      0.95 o 
   4  -1  13        3.69        5.38      1.37 o 
   5  -1  13       12.25       11.92      1.33 o 
   6  -1  13        6.59        2.67      1.23 o 
   7  -1  13        6.52        7.40      1.89 o 
  -8   0  13        2.56        4.40      1.52 o 
  -7   0  13        5.52        3.89      1.39 o 
  -6   0  13        0.10       13.05      2.86 o 
  -5   0  13       47.09       48.91      2.77 o 
  -4   0  13       21.02       28.76      2.02 o 
  -3   0  13        3.35        0.60      1.63 o 
  -2   0  13       77.21       83.68      3.18 o 
  -1   0  13        0.01        0.65      1.13 o 
   0   0  13        5.03        8.07      1.18 o 
   1   0  13       75.46       90.93      2.85 o 
   2   0  13       63.13       83.80      2.83 o 
   3   0  13       29.63       34.23      1.86 o 
   4   0  13       27.86       29.28      1.51 o 
   5   0  13        0.25        1.81      0.93 o 
   6   0  13       22.94       23.45      1.54 o 
   7   0  13       19.69       21.26      2.45 o 
   8   0  13        0.01       -0.14      0.70 o 
  -8   1  13        1.60        8.18      1.99 o 
  -7   1  13        5.06        4.88      1.28 o 
  -6   1  13       21.82       23.77      2.07 o 
  -5   1  13        4.97        6.83      1.31 o 
  -4   1  13       16.29       20.68      1.97 o 
  -3   1  13       15.49       14.41      1.50 o 
  -2   1  13       12.65       17.12      1.68 o 
  -1   1  13        3.33        2.36      0.88 o 
   0   1  13        5.19        7.27      0.96 o 
   1   1  13        0.06        0.77      0.86 o 
   2   1  13       30.72       36.46      1.51 o 
   3   1  13        4.29        7.85      1.11 o 
   4   1  13       24.82       29.91      1.53 o 
   5   1  13        3.70        3.74      1.12 o 
   6   1  13       92.37      108.35      3.41 o 
   7   1  13       10.75       10.69      0.91 o 
   8   1  13        6.91        4.67      0.81 o 
   9   1  13        3.06        1.70      1.32 o 
  -9   2  13        3.33        3.83      1.42 o 
  -8   2  13        0.00        0.02      1.27 o 
  -7   2  13       58.03       64.80      3.34 o 
  -6   2  13        9.78        6.93      1.35 o 
  -5   2  13        5.75        3.76      1.65 o 
  -4   2  13        5.51        5.58      1.16 o 
  -3   2  13       19.35       22.48      1.83 o 
  -2   2  13        2.83        2.75      1.01 o 
  -1   2  13        0.91        0.22      2.10 o 
   0   2  13        0.61        0.32      0.83 o 
   1   2  13        5.72        6.48      1.18 o 
   2   2  13       13.77       13.26      1.05 o 
   3   2  13       57.96       60.75      2.11 o 
   4   2  13        5.87        4.01      1.02 o 
   5   2  13       11.22       12.94      1.18 o 
   6   2  13       73.30       79.28      2.06 o 
   7   2  13       43.86       42.27      1.38 o 
   8   2  13       33.35       28.87      1.35 o 
   9   2  13        7.23        4.44      0.98 o 
  10   2  13        3.27        0.98      0.95 o 
  -9   3  13        6.17        6.27      1.50 o 
  -8   3  13        2.98        7.40      1.52 o 
  -7   3  13       55.13       56.97      2.84 o 
  -6   3  13       28.57       29.18      2.34 o 
  -5   3  13        0.69        3.83      1.59 o 
  -4   3  13        0.97        2.75      1.02 o 
  -3   3  13       13.32       14.30      1.64 o 
  -2   3  13       16.82       18.22      1.40 o 
  -1   3  13        1.20       -0.30      1.09 o 
   0   3  13        0.56        0.83      0.58 o 
   1   3  13        0.24       -0.81      0.81 o 
   2   3  13       45.89       49.79      4.31 o 
   3   3  13        1.20        1.23      0.86 o 
   4   3  13        1.52        2.12      0.79 o 
   5   3  13       15.98       17.36      1.25 o 
   6   3  13       12.19       12.43      0.75 o 
   7   3  13       82.63       92.87      3.07 o 
   8   3  13        3.63        2.24      0.77 o 
   9   3  13       32.28       29.91      1.37 o 
  10   3  13        8.78        6.66      1.07 o 
  -9   4  13        0.04        0.51      1.32 o 
  -8   4  13        4.85        4.86      1.40 o 
  -7   4  13       14.16       16.41      1.68 o 
  -6   4  13       23.38       25.11      1.93 o 
  -5   4  13       18.81       17.36      1.81 o 
  -4   4  13      160.63      170.15      6.54 o 
  -3   4  13       23.41       26.04      1.67 o 
  -2   4  13        0.08        2.66      1.21 o 
  -1   4  13      252.03      258.71      6.11 o 
   0   4  13        1.21        0.82      0.63 o 
   1   4  13       11.30       11.58      1.16 o 
   2   4  13        5.04        3.80      0.48 o 
   3   4  13      132.12      130.78      7.06 o 
   4   4  13       25.33       29.07      1.51 o 
   5   4  13       14.87       15.07      1.20 o 
   6   4  13        0.17       -0.49      0.49 o 
   7   4  13      103.72      103.88      2.56 o 
   8   4  13        0.04        0.14      0.70 o 
   9   4  13        2.34        0.98      0.58 o 
  10   4  13        0.07       -0.07      0.84 o 
  11   4  13        0.25        0.77      0.96 o 
  -9   5  13       12.15        7.04      1.64 o 
  -8   5  13        8.19       11.11      1.54 o 
  -7   5  13        2.03        3.00      1.20 o 
  -6   5  13        3.67        4.42      1.12 o 
  -5   5  13       39.19       39.86      2.13 o 
  -4   5  13       52.24       54.60      2.49 o 
  -3   5  13       21.14       22.61      1.74 o 
  -2   5  13       86.70       93.73      5.67 o 
  -1   5  13       50.25       49.84      1.46 o 
   0   5  13      133.77      134.09      6.74 o 
   1   5  13       24.03       24.14      0.71 o 
   2   5  13       25.49       23.53      1.05 o 
   3   5  13       13.79       13.24      0.95 o 
   4   5  13       32.73       33.05      1.22 o 
   5   5  13        1.04        1.49      0.77 o 
   6   5  13       20.84       19.13      0.72 o 
   7   5  13       13.50       14.04      0.69 o 
   8   5  13        2.07        1.70      0.63 o 
   9   5  13        2.72        3.07      0.74 o 
  10   5  13        2.22        2.28      0.74 o 
  11   5  13        2.09        1.42      1.30 o 
  -9   6  13        0.34       -0.74      1.26 o 
  -8   6  13       13.39       13.61      2.24 o 
  -7   6  13        0.93        0.54      1.51 o 
  -6   6  13        2.90        3.99      1.52 o 
  -5   6  13        7.62        9.77      1.66 o 
  -4   6  13       18.79       19.51      2.50 o 
  -3   6  13       20.08       16.83      1.08 o 
  -2   6  13       17.48       18.73      0.98 o 
  -1   6  13       10.19        9.34      0.61 o 
   0   6  13       87.93       86.57      2.24 o 
   1   6  13       89.96       95.95      1.76 o 
   2   6  13        9.03        8.09      0.59 o 
   3   6  13       13.12       13.89      0.60 o 
   4   6  13       50.64       50.29      1.29 o 
   5   6  13        0.10       -0.58      0.63 o 
   6   6  13        0.00       -0.40      0.40 o 
   7   6  13       14.43       13.65      0.68 o 
   8   6  13        3.80        2.83      0.47 o 
   9   6  13        3.63        3.85      0.70 o 
  10   6  13        1.16        0.74      0.65 o 
  11   6  13        0.56        0.28      1.26 o 
  -8   7  13       38.48       36.23      2.73 o 
  -7   7  13       13.96       15.03      1.68 o 
  -6   7  13       68.34       79.53      3.53 o 
  -5   7  13       11.67       13.62      1.50 o 
  -4   7  13        0.06       -0.11      1.02 o 
  -3   7  13        2.87        2.96      0.64 o 
  -2   7  13        1.75        0.01      0.79 o 
  -1   7  13       14.49       13.88      1.13 o 
   0   7  13        5.23        5.49      0.53 o 
   1   7  13       37.26       41.04      0.99 o 
   2   7  13       12.31       12.07      0.53 o 
   3   7  13        9.92        9.37      0.47 o 
   4   7  13      111.80      104.08      1.82 o 
   5   7  13        0.57        0.55      0.44 o 
   6   7  13       10.95       10.63      0.57 o 
   7   7  13       16.69       16.18      0.74 o 
   8   7  13       12.96       14.30      0.73 o 
   9   7  13        9.04        9.53      0.74 o 
  10   7  13        9.31        7.40      0.81 o 
  11   7  13        7.62        6.17      0.86 o 
  12   7  13        1.12        1.72      1.28 o 
  -8   8  13       15.17       15.64      1.98 o 
  -7   8  13       15.60       17.57      1.25 o 
  -6   8  13       18.07       20.51      1.35 o 
  -5   8  13       31.36       36.17      1.39 o 
  -4   8  13        0.00       -0.67      0.67 o 
  -3   8  13       24.31       22.61      1.02 o 
  -2   8  13       11.49       12.38      0.79 o 
  -1   8  13       34.59       36.76      1.19 o 
   0   8  13        0.29        0.61      0.45 o 
   1   8  13        4.25        5.15      0.71 o 
   2   8  13       30.96       30.41      0.84 o 
   3   8  13        0.01       -0.19      0.59 o 
   4   8  13       42.06       43.71      2.43 o 
   5   8  13      179.00      178.31      3.78 o 
   6   8  13       20.26       22.20      0.73 o 
   7   8  13       14.50       13.79      0.68 o 
   8   8  13        4.35        4.67      0.58 o 
   9   8  13        1.90        1.84      0.60 o 
  10   8  13        0.62        0.12      0.54 o 
  11   8  13        4.78        3.74      0.91 o 
  -8   9  13       13.73        7.74      1.48 o 
  -7   9  13        0.00       -0.28      1.07 o 
  -6   9  13       98.63      103.68      3.63 o 
  -5   9  13       18.02       18.44      2.00 o 
  -4   9  13        0.09        0.35      0.75 o 
  -3   9  13       11.82       12.55      0.88 o 
  -2   9  13       33.98       36.85      2.95 o 
  -1   9  13        1.91        2.27      0.70 o 
   0   9  13       13.07       12.17      0.80 o 
   1   9  13        0.90        0.48      0.55 o 
   2   9  13       20.62       17.15      0.86 o 
   3   9  13       15.06       15.83      0.69 o 
   4   9  13        0.05       -0.31      0.54 o 
   5   9  13        5.57        4.94      1.11 o 
   6   9  13        4.87        3.47      1.19 o 
   7   9  13        3.28        3.30      0.54 o 
   8   9  13       13.85       15.15      0.75 o 
   9   9  13        5.95        6.34      0.61 o 
  10   9  13       20.29       17.48      0.89 o 
  11   9  13        1.39        1.44      0.86 o 
  12   9  13       19.26       12.33      1.39 o 
  -6  10  13        2.70        0.67      1.42 o 
  -5  10  13       41.19       44.13      2.21 o 
  -4  10  13       21.22       27.11      1.56 o 
  -3  10  13        3.12        4.44      0.91 o 
  -2  10  13      145.27      169.52      9.75 o 
  -1  10  13        7.21        8.11      1.01 o 
   0  10  13       16.82       20.03      1.01 o 
   1  10  13        3.19        4.06      0.76 o 
   2  10  13        0.18        0.31      0.55 o 
   3  10  13       16.82       17.43      0.86 o 
   4  10  13       42.82       44.01      2.47 o 
   5  10  13       74.12       78.82      1.70 o 
   6  10  13       70.42       70.36      1.59 o 
   7  10  13       19.80       23.68      1.08 o 
   8  10  13        1.75        2.53      0.64 o 
   9  10  13        0.00        1.03      0.67 o 
  10  10  13       22.53       24.25      1.14 o 
  11  10  13        0.41        1.77      1.32 o 
  -5  11  13        2.76       -1.83      1.83 o 
  -4  11  13       12.26       14.80      1.88 o 
  -3  11  13        9.21        7.18      1.27 o 
  -2  11  13      130.63      153.64      4.27 o 
  -1  11  13       11.39       14.81      1.22 o 
   0  11  13       15.00       17.15      2.44 o 
   1  11  13       73.61       82.60      2.09 o 
   2  11  13       41.38       46.69      2.75 o 
   3  11  13        0.51        0.82      1.35 o 
   4  11  13        0.81        0.37      0.68 o 
   5  11  13        2.34        2.64      0.95 o 
   6  11  13        7.73        8.18      0.61 o 
   7  11  13       13.55       11.56      0.88 o 
   8  11  13      128.47      134.81      3.25 o 
   9  11  13        0.76        1.35      0.60 o 
  10  11  13       10.64        9.74      0.78 o 
  11  11  13        2.66       -0.86      1.30 o 
  -4  12  13       11.18        9.17      1.90 o 
  -3  12  13       22.64       28.98      1.79 o 
  -2  12  13        0.15       -0.47      0.84 o 
  -1  12  13        3.75        7.58      1.25 o 
   0  12  13        1.00        1.28      1.32 o 
   1  12  13       58.85       68.38      2.30 o 
   2  12  13        1.49        1.44      0.50 o 
   3  12  13       62.67       69.92      1.57 o 
   4  12  13       25.19       25.03      0.88 o 
   5  12  13        2.09        3.34      1.06 o 
   6  12  13       48.05       51.62      2.52 o 
   7  12  13        2.90        3.56      0.68 o 
   8  12  13       16.32       19.73      0.99 o 
   9  12  13        3.03        1.12      0.86 o 
  10  12  13       48.14       41.40      1.74 o 
  11  12  13       30.81       20.33      1.91 o 
  -3  13  13        3.01        2.63      1.14 o 
  -2  13  13       30.41       32.76      1.85 o 
  -1  13  13        0.10        0.21      0.83 o 
   0  13  13       21.41       23.00      1.04 o 
   1  13  13        0.78        0.03      1.00 o 
   2  13  13       26.47       25.43      1.94 o 
   3  13  13        2.93        4.14      1.07 o 
   4  13  13       22.52       28.72      1.73 o 
   5  13  13        5.23        6.95      0.75 o 
   6  13  13        0.43        1.88      0.72 o 
   7  13  13      110.94      119.88      3.57 o 
   8  13  13       27.73       25.71      1.16 o 
   9  13  13       85.94       78.00      2.73 o 
  10  13  13       17.45       11.36      1.10 o 
  -1  14  13        6.81       -0.23      1.40 o 
   0  14  13       31.07       28.30      2.49 o 
   1  14  13        0.04        0.70      0.71 o 
   2  14  13        0.05        0.16      1.39 o 
   3  14  13        4.11        4.47      1.06 o 
   4  14  13       25.03       28.41      1.32 o 
   5  14  13        3.66        4.30      1.22 o 
   6  14  13        0.66        0.44      0.83 o 
   7  14  13       57.93       62.17      4.15 o 
   8  14  13       62.40       53.32      5.35 o 
   9  14  13        0.08        1.12      0.74 o 
  10  14  13       21.51       13.90      1.47 o 
   0  15  13       54.33       40.16      2.44 o 
   1  15  13       11.54        7.99      1.01 o 
   2  15  13        2.67        0.62      0.86 o 
   3  15  13        5.80        5.98      0.66 o 
   4  15  13       14.70       13.93      1.39 o 
   5  15  13        5.54        6.20      1.17 o 
   6  15  13        4.30        3.95      0.81 o 
   7  15  13       26.31       27.94      4.77 o 
   8  15  13        1.82        1.86      0.98 o 
   9  15  13       37.45       24.87      2.07 o 
   2  16  13       13.21       10.41      1.46 o 
   3  16  13       85.90       61.73      3.79 o 
   4  16  13       28.21       17.73      1.67 o 
   5  16  13        0.56        1.72      1.23 o 
   6  16  13        1.39        0.81      1.35 o 
   7  16  13        0.13        2.00      1.46 o 
  -4  -2  14        1.25       -1.23      1.93 o 
  -3  -2  14        0.14        0.93      1.72 o 
  -2  -2  14       13.09       12.16      2.19 o 
  -1  -2  14       16.61       20.07      2.07 o 
   0  -2  14       18.74       17.12      2.11 o 
   1  -2  14        3.64        1.13      1.58 o 
   3  -2  14        0.45        0.54      1.65 o 
   4  -2  14        1.60       -1.00      1.17 o 
  -5  -1  14       26.53       26.43      2.78 o 
  -4  -1  14        6.62        7.34      1.88 o 
  -3  -1  14       19.70       19.34      2.29 o 
  -2  -1  14        0.02       -0.18      1.20 o 
  -1  -1  14        1.86        0.65      1.41 o 
   0  -1  14        4.88        6.91      1.60 o 
   1  -1  14        0.33        0.00      0.23 o 
   2  -1  14       13.94       14.15      1.27 o 
   3  -1  14        0.00        0.37      0.97 o 
   4  -1  14        2.79        2.87      1.81 o 
   5  -1  14        0.32       -1.20      1.20 o 
  -6   0  14       16.33       15.60      1.79 o 
  -5   0  14        0.14       -1.67      1.67 o 
  -4   0  14       71.17       91.57      4.89 o 
  -3   0  14       75.14       85.67      4.11 o 
  -2   0  14        8.52        7.04      1.25 o 
  -1   0  14       14.40       16.84      1.27 o 
   0   0  14        0.07       -1.84      1.84 o 
   1   0  14       18.78       22.75      1.61 o 
   2   0  14        0.79        2.37      0.93 o 
   3   0  14       46.42       51.09      2.48 o 
   4   0  14        1.87        1.98      1.05 o 
   5   0  14        0.13        9.20      3.72 o 
   6   0  14       15.06       16.96      2.38 o 
  -7   1  14        2.81        1.98      1.98 o 
  -6   1  14        4.09        3.52      1.39 o 
  -5   1  14        2.72        1.61      1.31 o 
  -4   1  14       33.73       40.59      2.58 o 
  -3   1  14       11.56        7.66      1.82 o 
  -2   1  14        0.56        3.34      1.76 o 
  -1   1  14      136.40      158.94      6.33 o 
   0   1  14        0.46        0.46      1.18 o 
   1   1  14        2.46        3.27      1.27 o 
   2   1  14        8.55       10.16      1.23 o 
   3   1  14        0.11        2.07      0.97 o 
   4   1  14        2.87        3.34      1.15 o 
   5   1  14       13.77       13.68      1.43 o 
   6   1  14        0.09       -0.90      0.90 o 
   7   1  14       45.78       41.27      3.16 o 
  -7   2  14       46.75       52.27      3.42 o 
  -6   2  14        0.45        0.58      1.26 o 
  -5   2  14        0.25        0.93      1.70 o 
  -4   2  14        0.73        0.37      1.16 o
[truncated: 28,253 more chars]
